# Supplementary material for: Infestation of Rice Striped Stem Borer (Chilo suppressalis) Larvae Induces Emission of Volatile Organic Compounds in Rice and Repels Female Adult Oviposition
Source: Int J Mol Sci. 2024 Aug 13;25(16):8827. doi: 10.3390/ijms25168827 (PMC11354779; doi:10.3390/ijms25168827)
Supplement: Supplementary file 1 [file ijms-25-08827-s001.zip]

Archive with 12 entries (12 files):
- Abbreviation list.docx
- Figure S1.docx
- Figure S2.docx
- Figure S3.docx
- Figure S4.docx
- Figure S5.docx
- Figure S6.docx
- Figure S7.docx
- Figure S10.docx
- Figure S8.docx
- Figure S9.docx
- Supplymentatry Table.xlsx
