# Supplementary material for: Infestation of Rice Striped Stem Borer (Chilo suppressalis) Larvae Induces Emission of Volatile Organic Compounds in Rice and Repels Female Adult Oviposition
Source: Int J Mol Sci. 2024 Aug 13;25(16):8827. doi: 10.3390/ijms25168827 (PMC11354779; doi:10.3390/ijms25168827)
Supplement: Supplementary file 1 [file ijms-25-08827-s001.zip › Supplymentatry Table.xlsx]

## Sheet: Table S1
Supplementary Table 1 Statistics of SSB_24 h vs. Control in VOCs
Index	Formula	Compounds	Class I	CAS	Control_1	Control_2	Control_3	Control_4	Control_5	Control_6	SSB_24 h_1	SSB_24 h_2	SSB_24 h_3	SSB_24 h_4	SSB_24 h_5	SSB_24 h_6	VIP	p_value	FDR	Fold_Change	Log2FC	Type
D444	C13H20O3	2-Furancarboxylic acid, octyl ester	Ester	39251-88-2	19292.5	21135.7	21518.1	22402.3	20020.2	3255.95	20717.9	8821.13	6572.8	5863.1	5325.91	4626.76	1.1665	0.0381926	0.223004	0.482487	-1.05144	down
NMW0308	C15H22O	2,6,9,11-Dodecatetraenal, 2,6,10-trimethyl-	Terpenoids	4955-32-2	6506.92	7914.12	11298.7	7115.9	12676.3	19901.1	6948.84	36261	27348.8	26472.1	26530	13747.1	1.33161	0.0403378	0.223004	2.09909	1.06976	up
XMW0469	C15H24	(1R,3aS,8aS)-7-Isopropyl-1,4-dimethyl-1,2,3,3a,6,8a-hexahydroazulene	Terpenoids	36577-33-0	3966.42	5117.29	5326.01	6038.75	8364.21	46011.8	7510.46	25049	53879.1	43201.8	32652.9	19971.2	1.41543	0.0905715	0.30617	2.43589	1.28445	up
XMW0971	C12H14O2	Benzyl angelate	Ester	37526-87-7	11342.7	9253.87	8986.72	10594.9	11202.1	86375.5	10818.4	23393.4	72834	84180.9	67822.7	53548	1.30834	0.124774	0.354094	2.26921	1.18219	up
XMW0100	C11H24	Octane, 5-ethyl-2-methyl-	Hydrocarbons	62016-18-6	6278.88	7477.27	13853.7	14145.9	9	9	19965.5	15657.6	20984.7	30285.8	29582.5	32151	1.31341	0.000815082	0.108832	3.5579	1.83103	up
KMW0428	C10H16O	2-Cyclohexen-1-one, 3-methyl-6-(1-methylethyl)-	Heterocyclic compound	89-81-6	236735	221266	80119.5	72494.8	108807	54646.4	62174.3	41598.5	44556.8	66626.5	45399	42145.2	1.53071	0.0599659	0.25147	0.390792	-1.35553	down
XMW0726	C10H14O	Benzene, (1-methoxypropyl)-	Aromatics	59588-12-4	2.37214e+06	2.9299e+06	8.01965e+06	8.46692e+06	160846	230017	8.76306e+06	7.35801e+06	6.94449e+06	6.95846e+06	7.58652e+06	8.05756e+06	1.30265	0.048172	0.23365	2.05903	1.04196	up
KMW0413	C10H14O	(-)-Carvone	Terpenoids	6485-40-1	247680	219108	92041.7	91086.3	133648	81022.3	77126.2	55818	61626.3	80901.1	55431.1	57996.2	1.62473	0.0426601	0.227287	0.449809	-1.15261	down
NMW0102	C7H11NO2	Guvacoline	Heterocyclic compound	495-19-2	237104	219717	89294.4	74757.5	113427	71731.4	77000.5	49801.3	58219.3	66626.5	50066.1	47339.4	1.55074	0.0540791	0.244335	0.433052	-1.20739	down
XMW0889	C10H14	Bicyclo[3.1.0]hex-2-ene, 4-methylene-1-(1-methylethyl)-	Terpenoids	36262-09-6	28006.5	19320.2	20143.7	15086.5	9	9	15338.7	24671.9	34012.2	36657.9	34529.6	26765.5	1.14957	0.0283839	0.199366	2.08267	1.05843	up
KMW0106	C7H14O2	1-Butanol, 2-methyl-, acetate	Ester	624-41-9	253668	195855	269596	217880	48548.2	525976	292072	451766	605759	662798	573116	490797	1.45145	0.0110849	0.13295	2.03524	1.0252	up
KMW0173	C8H16O	1-Octen-3-ol	Alcohol	3391-86-4	90349.8	96465.2	69433.6	83624.5	9	9	105298	79118.2	136662	176253	154950	149213	1.15917	0.00860467	0.13295	2.3581	1.23762	up
XMW1300	C9H18	Cyclopentane, butyl-	Hydrocarbons	2040-95-1	7.7827e+06	7.33688e+06	6.72705e+06	6.92107e+06	9	9	8.11049e+06	9.64081e+06	1.269e+07	1.30823e+07	1.20438e+07	1.03847e+07	1.12256	0.00764583	0.13295	2.29257	1.19697	up
NMW0022	C8H10O	Benzenemethanol, .alpha.-methyl-	Alcohol	98-85-1	36627.3	40264.3	22651.3	23715.3	508133	748561	32004.1	32225.4	27050.3	28869.7	35054.8	25517.8	1.0267	0.184146	0.42445	0.130963	-2.93277	down
NMW0035	C8H11N	BenzenAmine, N,N-dimethyl-	Amine	121-69-7	1.23735e+06	668571	2.6649e+06	2.78829e+06	9	9	2.80897e+06	2.39092e+06	2.20746e+06	2.24406e+06	2.44596e+06	2.68052e+06	1.12626	0.0599129	0.25147	2.0081	1.00583	up
D308	C6H12S	Allyl Sulfur compounds	Sulfur compounds	27817-67-0	1.38827e+06	9	1.17698e+06	1.22689e+06	5950.86	297427	1.46143e+06	1.9934e+06	2.86438e+06	3.30829e+06	2.89775e+06	2.30941e+06	1.14279	0.000896642	0.108832	3.62217	1.85685	up
XMW0712	C9H8	Benzene, 1-propynyl-	Aromatics	673-32-5	25360.1	16812	10697.3	11440.2	73050.8	32253.5	8024.75	10681.7	10782.4	15977.1	10431.2	8074.47	1.39581	0.125997	0.354094	0.37716	-1.40675	down
XMW1114	C8H16	1-Octene	Hydrocarbons	111-66-0	158715	141118	8436.98	78328.9	11612.5	20940.3	117782	124984	155363	194015	169917	122449	1.39378	0.0370253	0.221527	2.11024	1.0774	up
XMW0713	C7H10O	2-Cyclohexen-1-one, 3-methyl-	Ketone	1193-18-6	9	9	9	30127.1	38157.4	9	23378.8	9	54691.5	57710.6	46127	54890.5	1.16514	0.0414972	0.223004	3.46612	1.79332	up
XMW0001	C6H12O	Cyclohexanol	Alcohol	108-93-0	1.05159e+06	982411	844474	878168	11620.7	247988	1.1629e+06	1.18841e+06	2.06566e+06	2.47362e+06	2.21913e+06	1.63657e+06	1.30291	0.00309841	0.13295	2.6757	1.41992	up

## Sheet: Table S2
Supplementary Table 2 Statistics of SSB_48 h vs. Control in VOCs
Index	Formula	Compounds	Class I	CAS	Control_1	Control_2	Control_3	Control_4	Control_5	Control_6	SSB_48 h_1	SSB_48 h_2	SSB_48 h_3	SSB_48 h_4	SSB_48 h_5	SSB_48 h_6	VIP	p_value	FDR	Fold_Change	Log2FC	Type
ZMW0004	C26H54	Hexacosane	Hydrocarbons	630-01-3	403272	354457	326674	317560	381879	355179	2.16883e+06	2.40436e+06	723768	853391	904750	754769	1.61242	0.0297413	0.101746	3.65114	1.86835	up
XMW1487	C19H37N	(2R,4aS,5S,8aS)-2,5-Dipentyldecahydroquinoline	Heterocyclic compound	220024-74-8	106967	82463.5	119607	137737	142107	121218	9	9	9	9	9	9	1.8949	4.2625e-05	0.00692657	7.60457e-05	-13.6828	down
NMW0361	C15H28O2	(1R,4aR,7R,8aR)-7-(2-Hydroxypropan-2-yl)-1,4a-dimethyldecahydronaphthalen-1-ol	Terpenoids	4666-84-6	2460.97	3255.84	2352.55	1426.87	8915.37	4408.13	5652.61	4282.43	8606.89	9999.06	11447.7	10264.2	1.36413	0.0167438	0.0735369	2.20216	1.13892	up
XMW1369	C10H13N3O2S	E-p-Nitrophenyldiazo t-butyl sulfide	Others	29577-82-0	7618.93	8515.98	8995.79	7056.49	11015.9	11854.2	17052.7	13969.6	27007.8	20092.7	19203.6	31538.8	1.69421	0.00481121	0.0375709	2.34057	1.22686	up
D288	C15H28O	(Z)-Pentadec-6-en-2-one	Ketone	252931-22-9	392465	378093	745885	687727	761123	1.41641e+06	292187	244694	334680	131913	271858	262650	1.49076	0.0269073	0.0950529	0.351001	-1.51045	down
WMW0149	C15H26O	Cedrol	Terpenoids	77-53-2	13362.9	5626.18	15864.1	58961.1	13146.1	38093.8	33008	21092.1	84942.6	83331.1	43044.4	41650.1	1.14454	0.0788914	0.19799	2.11692	1.08197	up
XMW0165	C15H26O	Cyclohexanol, 3-ethenyl-3-methyl-2-(1-methylethenyl)-6-(1-methylethyl)-, [1R-(1.alpha.,2.alpha.,3.beta.,6.alpha.)]-	Terpenoids	35727-45-8	8562.49	13223.5	13843.9	11727.6	47700.5	25898.8	37816.5	15677.4	86907.6	99057.7	47023.8	61244.3	1.36173	0.030693	0.10337	2.87481	1.52347	up
NMW0296	C12H14O4	Apiol	Heterocyclic compound	523-80-8	9097.93	7906.55	8506.27	9734.72	9719.9	14199.9	109453	105982	30718.3	29887.2	14634.5	12280.9	1.38597	0.0778524	0.196903	5.1205	2.35628	up
D254	C15H24O	2H-2,4a-Methanonaphthalen-8(5H)-one, 1,3,4,6,7,8a-hexahydro-1,1,5,5-tetramethyl-	Terpenoids	23787-90-8	9028.58	7108.38	10606.2	5627.18	2308.09	11865.7	35195.9	20642.6	34935.3	34033.7	33314.5	22649.4	1.65417	0.000109294	0.0101488	3.88388	1.9575	up
XMW1177	C15H24O	11,11-Dimethyl-4,8-dimethylenebicyclo[7.2.0]undecan-3-ol	Alcohol	79580-01-1	28169.5	24368	24790.1	34531.3	35687.8	10206.4	11057.3	8678.93	12877.5	8799.78	8277.17	6011.03	1.6074	0.00535457	0.0395508	0.353094	-1.50188	down
NMW0308	C15H22O	2,6,9,11-Dodecatetraenal, 2,6,10-trimethyl-	Terpenoids	4955-32-2	6506.92	7914.12	11298.7	7115.9	12676.3	19901.1	27418.6	14427.2	56717.6	49970.3	34636.4	34415.3	1.618	0.00815358	0.0482428	3.32633	1.73393	up
NMW0340	C13H11NO2	Nicotinic acid benzyl ester	Ester	94-44-0	38691.6	40984.7	55789.3	85612.3	55853.2	34281.4	206865	248910	123749	104793	124154	153840	1.63917	0.00398781	0.036001	3.09213	1.6286	up
KMW0639	C13H20O2	3-Buten-2-one, 4-(2,2,6-trimethyl-7-oxabicyclo[4.1.0]hept-1-yl)-	Terpenoids	23267-57-4	59928.9	51054.1	50497.5	48730.4	77875.2	115315	109759	100473	179687	210749	140715	166050	1.63182	0.00300828	0.031992	2.24946	1.16958	up
XMW0469	C15H24	(1R,3aS,8aS)-7-Isopropyl-1,4-dimethyl-1,2,3,3a,6,8a-hexahydroazulene	Terpenoids	36577-33-0	3966.42	5117.29	5326.01	6038.75	8364.21	46011.8	24956.7	26265.8	53380.3	68645.1	45473.2	83388.2	1.57895	0.00975394	0.0541886	4.03757	2.01349	up
XMW0549	C15H24	(1S,4aR,7R)-1,4a-Dimethyl-7-(prop-1-en-2-yl)-1,2,3,4,4a,5,6,7-octahydronaphthalene	Terpenoids	52026-55-8	4744.36	4561.21	5338.85	6295.71	6337.83	21303.5	15090.6	16709.5	32088.4	37110.4	25373.3	30549.4	1.62407	0.0027837	0.031992	3.23007	1.69157	up
XMW0009	C15H24	Naphthalene, 1,2,4a,5,8,8a-hexahydro-4,7-dimethyl-1-(1-methylethyl)-, [1S-(1.alpha.,4a.beta.,8a.alpha.)]-	Terpenoids	523-47-7	17110.9	14916.6	14079.9	19991.9	20211.7	13896	41163.8	35894	58720.3	47972.5	35910.1	36394.7	1.78573	0.000576786	0.0218777	2.55526	1.35347	up
XMW0423	C13H22O	6,8-Nonadien-2-one, 8-methyl-5-(1-methylethyl)-, (E)-	Ketone	54868-48-3	15495.6	18939.2	14811.5	10399	14674.4	15129.3	26326	21113.2	38374	49821.2	25496	24218.5	1.60328	0.0150545	0.0684294	2.07212	1.05111	up
XMW0937	C12H18O2	(1R,5S,6R)-2,7,7-Trimethylbicyclo[3.1.1]hept-2-en-6-yl acetate	Ester	67999-48-8	142851	120841	142088	129771	227506	500192	389955	309318	656808	866570	530732	669249	1.57162	0.00650054	0.0447139	2.70939	1.43797	up
NMW0356	C11H12O3	3-Buten-2-one, 4-(4-hydroxy-3-methoxyphenyl)-	Ketone	1080-12-2	6107.04	7006.4	6236.7	5071.33	14365.1	12379.7	23309.9	16380.1	39196.8	115731	54192.3	42262.1	1.6617	0.0401122	0.122985	5.68875	2.50811	up
XMW0971	C12H14O2	Benzyl angelate	Ester	37526-87-7	11342.7	9253.87	8986.72	10594.9	11202.1	86375.5	46583.5	40289.6	79613.3	96496.6	69144	83422.3	1.54055	0.0154328	0.0691816	3.01657	1.59291	up
XMW0467	C12H15NO	2-Pyridin-2-ylmethyl-cyclohexanone	Ketone	113777-22-3	35428.8	17949.1	38580.4	83074.8	29405.7	55790.8	74759.6	50135.9	111380	144584	76759.4	108733	1.39111	0.0137936	0.0664135	2.17635	1.12191	up
KMW0629	C12H26O	1-Dodecanol	Alcohol	112-53-8	48175.7	41660.6	47344	36660.4	78173.8	81302.9	102139	71829.5	149214	166093	127317	123394	1.61871	0.00264999	0.031992	2.22006	1.1506	up
XMW0502	C13H28	Undecane, 3,8-dimethyl-	Hydrocarbons	17301-30-3	697148	725141	510600	607128	876635	352448	248768	384065	175558	266900	204548	282453	1.62321	0.00298443	0.031992	0.4145	-1.27056	down
XMW1399	C13H28	Decane, 2,5,9-trimethyl-	Hydrocarbons	62108-22-9	1.2995e+06	1.32795e+06	1.03876e+06	1.18532e+06	1.5314e+06	1.70103e+06	4.19143e+06	5.80904e+06	4.415e+06	5.28067e+06	2.55164e+06	3.04474e+06	1.78146	0.00216722	0.031992	3.12873	1.64558	up
NMW0272	C10H7NO2	Naphthalene, 2-nitro-	Phenol	581-89-5	4674.02	4538.39	5931.17	6518.3	8228.68	8672.51	9659.26	10757.4	15027.7	14791.7	20682.1	17181.1	1.6311	0.0028254	0.031992	2.28455	1.19191	up
D141	C10H20O2	Acetic acid, 2-ethylhexyl ester	Ester	103-09-3	567816	570674	494349	521001	585460	657508	1.55886e+06	2.08558e+06	1.63574e+06	1.93619e+06	993058	1.16539e+06	1.79103	0.00206945	0.031992	2.75989	1.46461	up
XMW0073	C10H20O2	3-Methylheptyl acetate	Ester	72218-58-7	524497	529755	456384	511895	528201	612890	1.4795e+06	1.99369e+06	1.51141e+06	1.84284e+06	919737	1.03401e+06	1.77463	0.00283055	0.031992	2.77568	1.47284	up
XMW1473	C10H16O2	2-Cyclohexen-1-one, 4-hydroxy-3-methyl-6-(1-methylethyl)-, trans-	Ketone	55955-53-8	6516.84	2977.16	4418.66	5106.02	5735.88	4264.2	9445.27	4981.6	12063.2	12802.8	9294.21	11487.1	1.53133	0.00485531	0.0375709	2.07019	1.04976	up
NMW0211	C10H14O2	1-Cyclohexene-1-carboxylic acid, 4-(1-methylethenyl)-	Terpenoids	7694-45-3	30877.6	20759.2	15802.4	14061.5	11806.7	19080.8	30915.4	28271.7	58176	63572.8	60932.8	56459.8	1.58275	0.00334685	0.031992	2.65445	1.40841	up
NMW0279	C9H10O3	Benzenepropanoic Acid, 4-hydroxy-	Acid	501-97-3	8864.57	8589.71	9222.75	8758.3	10644.9	6648.03	20146.5	17645.7	28232	36028.2	15516.2	19174.6	1.73876	0.00659359	0.0447139	2.59336	1.37482	up
XMW1464	C11H16O	Benzene, (butoxymethyl)-	Ether	588-67-0	68416.9	91961.8	92504.6	94005.4	84207.4	312688	192204	161426	430774	401736	339336	406546	1.49404	0.00930801	0.0531327	2.59756	1.37716	up
XMW0100	C11H24	Octane, 5-ethyl-2-methyl-	Hydrocarbons	62016-18-6	6278.88	7477.27	13853.7	14145.9	9	9	22883.3	35728.4	42331.4	55131.5	40150.5	50663.1	1.10458	0.000230245	0.0163602	5.91013	2.56319	up
XMW1339	C11H22	Cyclohexane, (1,1-dimethylpropyl)-	Hydrocarbons	31797-64-5	569576	574141	502875	521001	595375	641388	1.56795e+06	2.09288e+06	1.63958e+06	1.87552e+06	998254	1.16788e+06	1.79418	0.00194134	0.031992	2.74415	1.45636	up
D370	C10H16O	(Z)-2,2-Dimethyl-3-(3-methylpenta-2,4-dien-1-yl)oxirane	Hydrocarbons	33281-83-3	1.05907e+06	1.08586e+06	840430	826344	144319	169036	891426	1.45147e+06	1.70025e+06	1.88074e+06	1.22317e+06	1.1961e+06	1.07552	0.0118812	0.0603342	2.02255	1.01618	up
XMW1088	C9H10O2	4-Hydroxy-2-methylacetophenone	Ketone	875-59-2	8073.12	8435.38	6029.35	5233.14	18856	29476.9	113718	102898	45986.4	67757.4	36820.4	35145.1	1.66463	0.010152	0.0549899	5.28653	2.40232	up
KMW0196	C8H14O2	3-Hexen-1-ol, acetate, (Z)-	Ester	3681-71-8	176642	150324	143569	122819	252680	466399	521800	441941	795710	760521	624856	696134	1.68599	0.000283559	0.0167557	2.9266	1.54922	up
XMW0434	C8H14O2	4-Hexen-1-ol, acetate	Others	72237-36-6	930466	693339	617492	563156	1.44386e+06	1.92404e+06	1.81139e+06	1.76027e+06	3.05978e+06	3.35678e+06	2.63183e+06	2.7734e+06	1.59432	0.00138595	0.0300289	2.49394	1.31843	up
KMW0321	C8H14O2	Cyclohexanecarboxylic acid, methyl ester	Ester	4630-82-4	13254.3	14891.3	47633.9	9	9	127044	37027.8	29179.8	220772	229774	91727	107373	1.07743	0.0707857	0.18243	3.52913	1.81931	up
XMW0172	C8H15NO	Azacyclohexan-3-one, 1,5,6-trimethyl-	Heterocyclic compound	339590-59-9	134958	131654	115134	131901	153495	177576	438742	594368	455064	534930	272538	309426	1.79219	0.00195852	0.031992	3.08395	1.62478	up
WMW0048	C9H16O	6-Nonenal, (E)-	Aldehyde	2277-20-5	183831	219617	150359	135865	284762	280506	683096	951984	781469	826510	331690	489947	1.70241	0.00327959	0.031992	3.23896	1.69553	up
XMW0175	C9H16O	2-Nonen-4-one	Ketone	32064-72-5	221274	213901	195993	212401	218955	217960	535144	792605	606032	630380	326734	320222	1.67149	0.00785871	0.0472978	2.50773	1.32638	up
XMW0008	C9H14O	Isophorone	Ketone	78-59-1	92621.4	95404.3	105745	113244	157211	134878	327300	355760	299541	372076	238926	183165	1.74814	0.00111064	0.0267377	2.54149	1.34568	up
NMW0193	C8H10O2	Benzeneethanol, 4-hydroxy-	Alcohol	501-94-0	34783	30246.5	39720.9	38977.7	64510.2	190449	134242	128063	231927	290968	210335	234723	1.59542	0.00327689	0.031992	3.08577	1.62563	up
XMW0084	C10H16	2,4,6-Octatriene, 2,6-dimethyl-	Terpenoids	673-84-7	9	9	57418.4	54441.8	9	9	59213.3	49955.5	87054.2	62415.1	101806	72091.5	1.33846	0.00468685	0.0375709	3.86551	1.95066	up
D414	C9H12O	Bicyclo[3.1.0]hex-3-en-2-one, 5-(1-methylethyl)-	Ketone	36262-12-1	70356.1	67562.7	59468.9	71714.5	118485	117716	147425	149691	226382	241813	148443	158507	1.66495	0.00170667	0.031992	2.12201	1.08543	up
KMW0608	C6H14OS	3-Mercaptohexanol	Sulfur compounds	51755-83-0	286669	234281	191952	207986	355590	443286	811232	1.22131e+06	799511	1.17808e+06	447328	441842	1.60761	0.0107824	0.0569804	2.84882	1.51037	up
KMW0106	C7H14O2	1-Butanol, 2-methyl-, acetate	Ester	624-41-9	253668	195855	269596	217880	48548.2	525976	549599	544535	713937	774032	674001	685209	1.42592	0.000554858	0.0218777	2.60751	1.38267	up
NMW0782	C7H12O2	2-Butenoic acid, 2-methyl-, ethyl ester	Ester	55514-48-2	9.60236e+06	8.97727e+06	7.38655e+06	8.1216e+06	554512	972563	9.24857e+06	1.18576e+07	1.52889e+07	1.65993e+07	1.20333e+07	1.18197e+07	1.03803	0.00772583	0.0469326	2.15773	1.10952	up
NMW0110	C6H6N2O	Picolinamide	Amine	1452-77-3	75482.5	71978.8	61116.4	67789.6	113990	176777	154749	125856	261102	307178	191360	220222	1.54937	0.00701384	0.0451386	2.22252	1.1522	up
D308	C6H12S	Allyl Sulfur compounds	Sulfur compounds	27817-67-0	1.38827e+06	9	1.17698e+06	1.22689e+06	5950.86	297427	2.69301e+06	3.03048e+06	3.6803e+06	4.47908e+06	3.36231e+06	3.93055e+06	1.08663	1.77381e-05	0.00692657	5.17046	2.37029	up
D182	C4H4O4	Fumaric Acid	Acid	110-17-8	133706	134155	95516.6	122436	145287	160663	379341	524618	385374	537090	229851	308995	1.77044	0.00270375	0.031992	2.98734	1.57886	up
KMW0113	C7H14O	2-Heptanone	Ketone	110-43-0	219643	210821	171705	175859	34327.2	594103	425037	558227	597935	823750	529761	731035	1.36013	0.00342167	0.0322332	2.60636	1.38204	up
D372	C7H14O	2-Hepten-1-ol, (E)-	Alcohol	33467-76-4	89049.7	91286	67665.3	68671.8	52371.8	64127.5	93720.4	125850	199409	213063	174391	223591	1.6018	0.0042636	0.0364581	2.37786	1.24966	up
XMW0001	C6H12O	Cyclohexanol	Alcohol	108-93-0	1.05159e+06	982411	844474	878168	11620.7	247988	1.87123e+06	2.53524e+06	2.87097e+06	3.7548e+06	2.53433e+06	3.26876e+06	1.20732	0.000108714	0.0101488	4.1918	2.06757	up
KMW0067	C6H10O	3-Penten-2-one, 4-methyl-	Ketone	141-79-7	204892	187510	105369	111767	24119.1	34563	192542	240963	263677	417336	245105	366842	1.28588	0.00362506	0.0331872	2.58368	1.36943	up
NMW0773	C6H10O	Cyclohexanone	Ketone	108-94-1	612653	574180	564180	563868	61828.4	1.40323e+06	1.22831e+06	1.35029e+06	1.47009e+06	1.99177e+06	1.51273e+06	1.70283e+06	1.24882	0.00207386	0.031992	2.44872	1.29203	up
XMW0483	C5H5NO	1H-Pyrrole-2-carboxAldehyde	Aldehyde	1003-29-8	427909	397815	381184	346332	737603	1.17505e+06	1.35283e+06	1.1599e+06	2.12309e+06	2.19154e+06	1.80439e+06	1.82216e+06	1.69103	0.000343658	0.0186148	3.01622	1.59274	up
NMW0772	C3H4N2	1H-Pyrazole	Heterocyclic compound	288-13-1	50673.3	45186	42652.8	47527.4	12006.5	127460	97024.3	99804.2	132457	164581	113430	145743	1.37949	0.00485456	0.0375709	2.31344	1.21004	up

## Sheet: Table S3
Supplementary Table 3 Statistics of common VOCs in (SSB_24 h vs. Control) vs. (SSB_48 h vs. Control )
Index	Formula	Compounds	Class I	CAS
XMW0001	C6H12O	Cyclohexanol	Alcohol	108-93-0
XMW0971	C12H14O2	Benzyl angelate	Ester	37526-87-7
KMW0106	C7H14O2	1-Butanol, 2-methyl-, acetate	Ester	624-41-9
XMW0100	C11H24	Octane, 5-ethyl-2-methyl-	Hydrocarbons	62016-18-6
D308	C6H12S	Allyl Sulfur compounds	Sulfur compounds	27817-67-0
NMW0308	C15H22O	2,6,9,11-Dodecatetraenal, 2,6,10-trimethyl-	Terpenoids	4955-32-2
XMW0469	C15H24	(1R,3aS,8aS)-7-Isopropyl-1,4-dimethyl-1,2,3,3a,6,8a-hexahydroazulene	Terpenoids	36577-33-0

## Sheet: Table S4
Supplementary Table 4 Sequencing Output Statistics
Sample	Raw Reads	Clean Reads	Clean Base(G)	Error Rate(%)	Q20(%)	Q30(%)	GC Content(%)
Control_1	44724828	44077276	6.61	0.03	97.39	93.06	54.98
Control_2	64637886	62789570	9.42	0.02	98.24	95.02	51.29
Control_3	50077490	48843930	7.33	0.03	97.49	93.02	51.85
SSB_24 h_1	59762632	58176104	8.73	0.03	97.48	92.92	50.23
SSB_24 h_2	51074398	49500346	7.43	0.03	97.42	92.96	54.9
SSB_24 h_3	46973424	45004188	6.75	0.03	97.28	92.65	54.24
SSB_48 h_1	49128272	47184782	7.08	0.03	97.47	92.94	52.45
SSB_48 h_2	48480884	46516126	6.98	0.03	97.36	92.72	53.02
SSB_48 h_3	45806142	43887198	6.58	0.03	97.49	92.98	53.9

## Sheet: Table S5
Supplementary Table 5 Overview of the sequencing data of transcriptome
Sample	Total Reads	Reads mapped	Unique mapped	Multi mapped	Read1 mapped	Read2 mapped	+' mapped	-' mapped
Control_1	44077276	42841679(97.20%)	42129445(95.58%)	997397(1.62%)	21102465(47.88%)	21026980(47.70%)	21050451(47.76%)	21078994(47.82%)
Control_2	62789570	61324870(97.67%)	60087710(95.70%)	1806079(1.97%)	30002106(47.78%)	30085604(47.91%)	30022082(47.81%)	30065628(47.88%)
Control_3	48843930	47640312(97.54%)	46710428(95.63%)	1336067(1.90%)	23390510(47.89%)	23319918(47.74%)	23335375(47.78%)	23375053(47.86%)
SSB_24 h_1	58176104	47552963(81.74%)	46736128(80.34%)	1142448(1.40%)	23402901(40.23%)	23333227(40.11%)	23347893(40.13%)	23388235(40.20%)
SSB_24 h_2	49500346	45140307(91.19%)	44385623(89.67%)	1070339(1.52%)	22225011(44.90%)	22160612(44.77%)	22177004(44.80%)	22208619(44.87%)
SSB_24 h_3	45004188	40014486(88.91%)	39361408(87.46%)	949304(1.45%)	19656278(43.68%)	19705130(43.79%)	19668257(43.70%)	19693151(43.76%)
SSB_48 h_1	47184782	34769336(73.69%)	34198796(72.48%)	834199(1.21%)	17092075(36.22%)	17106721(36.25%)	17090265(36.22%)	17108531(36.26%)
SSB_48 h_2	46516126	37128626(79.82%)	36574408(78.63%)	785027(1.19%)	18282820(39.30%)	18291588(39.32%)	18274922(39.29%)	18299486(39.34%)
SSB_48 h_3	43887198	38983551(88.83%)	38331885(87.34%)	919801(1.48%)	19160081(43.66%)	19171804(43.68%)	19153970(43.64%)	19177915(43.70%)

## Sheet: Table S6
Supplementary Table 6: Distribution of unigenes in different KEGG pathway of Oryza sativa (SSB_24 h vs. Control)
#Kegg_pathway	ko_id	Cluter_frequency	Genome_frequency	P-value	GeneID	KEGG Orthology	hyperlink
Glycolysis / Gluconeogenesis	ko00010	66 out of 2296 2.87456445993031%	257 out of 13543 1.89765930739127%	0.000232786	OsMH_02G0416400;OsMH_01G0601700;OsMH_01G0601900;OsMH_05G0345900;OsMH_02G0004800;OsMH_03G0076900;OsMH_07G0421700;OsMH_12G0065600;OsMH_02G0496900;OsMH_11G0072800;OsMH_02G0384200;OsMH_03G0433600;OsMH_09G0330700;OsMH_03G0450800;OsMH_05G0048400;OsMH_06G0004100;OsMH_06G0215100;OsMH_09G0243900;OsMH_10G0336100;OsMH_05G0081700;OsMH_05G0087800;OsMH_05G0403900;OsMH_06G0044700;OsMH_09G0296900;OsMH_10G0237100…	K00001+K00002+K00002+K00002+K00016+K00121+K00121+K00128+K00128+K00128+K00134+K00162+K00162+K00162+K00382+K00382+K00627+K00627+K00627+K00627+K00844+K00844+K00850+K00850+K00850+K00850+K00850+K00873+K00873+K00873+K00873+K00873+K00895+K00895+K00895+K00927+K00927+K00927+K01006+K01006+K01568+K01568+K01568+K01568+K01610+K01610+K01623+K01623+K01689+K01689+K01689+K01785+K01785+K01792+K01792+K01803+K01803+…	https:\\www.genome.jp\dbget-bin\www_bget?map00010
Citrate cycle (TCA cycle)	ko00020	24 out of 2296 1.04529616724739%	83 out of 13543 0.612862733515469%	0.0045845	OsMH_12G0364200;OsMH_08G0334900;OsMH_01G0162200;OsMH_01G0444300;OsMH_05G0445400;OsMH_07G0364100;OsMH_03G0433600;OsMH_09G0330700;OsMH_07G0030500;OsMH_07G0329000;OsMH_03G0450800;OsMH_05G0048400;OsMH_06G0004100;OsMH_06G0215100;OsMH_09G0243900;OsMH_10G0336100;OsMH_04G0308000;OsMH_03G0139300;OsMH_10G0125400;OsMH_02G0088000;OsMH_02G0125100;OsMH_03G0032800;OsMH_08G0079900	K00026+K00026+K00030+K00031+K00031+K00031+K00162+K00162+K00162+K00234+K00236+K00382+K00382+K00627+K00627+K00627+K00627+K00658+K01610+K01610+K01647+K01647+K01681+K01681	https:\\www.genome.jp\dbget-bin\www_bget?map00020
Pentose phosphate pathway	ko00030	21 out of 2296 0.914634146341463%	88 out of 13543 0.64978217529351%	0.060323	OsMH_06G0009100;OsMH_02G0383000;OsMH_03G0190300;OsMH_03G0281600;OsMH_01G0667600;OsMH_05G0087800;OsMH_05G0403900;OsMH_06G0044700;OsMH_09G0296900;OsMH_10G0237100;OsMH_02G0482000;OsMH_07G0388700;OsMH_09G0127900;OsMH_06G0389400;OsMH_07G0405700;OsMH_05G0300900;OsMH_08G0016700;OsMH_04G0224600;OsMH_12G0186500;OsMH_10G0103300;OsMH_05G0330600	K00033+K00036+K00036+K00036+K00616+K00850+K00850+K00850+K00850+K00850+K00895+K00895+K00895+K00948+K01057+K01623+K01623+K01807+K01835+K01835+K03841	https:\\www.genome.jp\dbget-bin\www_bget?map00030
Pentose and glucuronate interconversions	ko00040	51 out of 2296 2.2212543554007%	279 out of 13543 2.06010485121465%	0.298648	OsMH_01G0601700;OsMH_01G0601900;OsMH_05G0345900;OsMH_01G0121200;OsMH_01G0193900;OsMH_01G0194500;OsMH_01G0515900;OsMH_01G0553200;OsMH_02G0543400;OsMH_02G0544600;OsMH_03G0267000;OsMH_03G0424700;OsMH_04G0436300;OsMH_05G0260200;OsMH_05G0401400;OsMH_06G0079300;OsMH_07G0409000;OsMH_07G0409100;OsMH_10G0238200;OsMH_12G0297400;OsMH_01G0428900;OsMH_01G0638200;OsMH_02G0144400;OsMH_03G0022000;OsMH_03G0103400…	K00002+K00002+K00002+K01051+K01051+K01051+K01051+K01051+K01051+K01051+K01051+K01051+K01051+K01051+K01051+K01051+K01051+K01051+K01051+K01184+K01184+K01184+K01184+K01184+K01184+K01184+K01184+K01184+K01184+K01184+K01184+K01184+K01213+K01213+K01213+K01728+K01728+K01728+K01728+K01728+K01728+K01728+K01728+K01728+K01728+K01728+K01805+K01805+K01805+K16190+K16190	https:\\www.genome.jp\dbget-bin\www_bget?map00040
Fructose and mannose metabolism	ko00051	26 out of 2296 1.13240418118467%	118 out of 13543 0.871298825961751%	0.0908409	OsMH_05G0081700;OsMH_01G0604300;OsMH_01G0640400;OsMH_03G0393800;OsMH_05G0087800;OsMH_05G0403900;OsMH_06G0044700;OsMH_09G0296900;OsMH_10G0237100;OsMH_02G0482000;OsMH_07G0388700;OsMH_09G0127900;OsMH_03G0150700;OsMH_05G0300900;OsMH_08G0016700;OsMH_01G0597500;OsMH_02G0418400;OsMH_02G0430500;OsMH_03G0506500;OsMH_06G0047200;OsMH_11G0353500;OsMH_06G0238400;OsMH_05G0330600;OsMH_12G0014400;OsMH_01G0451200	K00844+K00844+K00847+K00847+K00847+K00850+K00850+K00850+K00850+K00850+K00895+K00895+K00895+K00966+K01623+K01623+K01803+K01803+K01805+K01805+K01805+K01809+K01840+K03841+K19355+K19355	https:\\www.genome.jp\dbget-bin\www_bget?map00051
Galactose metabolism	ko00052	42 out of 2296 1.82926829268293%	211 out of 13543 1.5580004430333%	0.145111	OsMH_05G0081700;OsMH_05G0087800;OsMH_05G0403900;OsMH_06G0044700;OsMH_09G0296900;OsMH_10G0237100;OsMH_06G0440200;OsMH_06G0440600;OsMH_11G0310500;OsMH_02G0325400;OsMH_04G0421200;OsMH_05G0027700;OsMH_08G0234200;OsMH_08G0249700;OsMH_09G0070600;OsMH_09G0071400;OsMH_05G0464600;OsMH_09G0165600;OsMH_04G0357100;OsMH_04G0357300;OsMH_12G0186500;OsMH_10G0103300;OsMH_06G0064700;OsMH_07G0100100;OsMH_03G0544500…	K00844+K00844+K00850+K00850+K00850+K00850+K00850+K01187+K01187+K01193+K01193+K01193+K01193+K01193+K01193+K01193+K01193+K01784+K01784+K01785+K01785+K01835+K01835+K06617+K06617+K07407+K07407+K07407+K12309+K12309+K12309+K12309+K12309+K12309+K12309+K12309+K12309+K12309+K12309+K12309+K18819+K18819	https:\\www.genome.jp\dbget-bin\www_bget?map00052
Ascorbate and aldarate metabolism	ko00053	25 out of 2296 1.08885017421603%	179 out of 13543 1.32171601565384%	0.881412	OsMH_01G0601700;OsMH_01G0601900;OsMH_05G0345900;OsMH_02G0507200;OsMH_04G0272500;OsMH_08G0012200;OsMH_12G0065600;OsMH_02G0496900;OsMH_11G0072800;OsMH_01G0506000;OsMH_06G0344600;OsMH_06G0344800;OsMH_09G0208000;OsMH_10G0031400;OsMH_10G0321900;OsMH_11G0088700;OsMH_09G0356400;OsMH_06G0339200;OsMH_02G0550900;OsMH_08G0417400;OsMH_04G0445700;OsMH_09G0270000;OsMH_12G0071400;OsMH_11G0297500;OsMH_11G0097900	K00002+K00002+K00002+K00103+K00103+K00103+K00128+K00128+K00128+K00423+K00423+K00423+K00423+K00423+K00423+K00423+K00434+K00469+K08679+K08679+K14085+K14085+K14190+K16190+K16190	https:\\www.genome.jp\dbget-bin\www_bget?map00053
Fatty acid biosynthesis	ko00061	18 out of 2296 0.78397212543554%	72 out of 13543 0.531639961603781%	0.0527966	OsMH_02G0296200;OsMH_03G0527000;OsMH_04G0289500;OsMH_06G0073200;OsMH_07G0061900;OsMH_07G0062000;OsMH_10G0277200;OsMH_09G0096500;OsMH_11G0325500;OsMH_12G0038500;OsMH_05G0029400;OsMH_11G0040600;OsMH_01G0662300;OsMH_03G0290900;OsMH_08G0088100;OsMH_03G0270200;OsMH_04G0346300;OsMH_07G0416000	K00059+K00059+K00059+K00059+K00059+K00059+K00059+K00208+K01897+K01897+K01897+K01897+K03921+K03921+K03921+K09458+K09458+K09458	https:\\www.genome.jp\dbget-bin\www_bget?map00061
Fatty acid elongation	ko00062	10 out of 2296 0.435540069686411%	73 out of 13543 0.539023849959389%	0.814223	OsMH_03G0002000;OsMH_03G0485500;OsMH_02G0499100;OsMH_02G0567700;OsMH_03G0527600;OsMH_05G0446800;OsMH_06G0373400;OsMH_09G0202900;OsMH_09G0341300;OsMH_10G0062600	K01074+K10246+K15397+K15397+K15397+K15397+K15397+K15397+K15397+K15397	https:\\www.genome.jp\dbget-bin\www_bget?map00062
Fatty acid degradation	ko00071	27 out of 2296 1.17595818815331%	102 out of 13543 0.753156612272022%	0.0100043	OsMH_02G0416400;OsMH_03G0076900;OsMH_07G0421700;OsMH_12G0065600;OsMH_02G0496900;OsMH_11G0072800;OsMH_11G0356400;OsMH_01G0055900;OsMH_05G0053700;OsMH_06G0002700;OsMH_06G0256200;OsMH_01G0008800;OsMH_11G0325500;OsMH_12G0038500;OsMH_05G0029400;OsMH_11G0040600;OsMH_02G0571800;OsMH_01G0094900;OsMH_05G0406600;OsMH_02G0156700;OsMH_05G0261000;OsMH_04G0445700;OsMH_09G0270000;OsMH_11G0091000;OsMH_04G0452500…	K00001+K00121+K00121+K00128+K00128+K00128+K00232+K00232+K00232+K00232+K00232+K00626+K01897+K01897+K01897+K01897+K07513+K07517+K07517+K10527+K10527+K14085+K14085+K18857+K20495+K20495+K20495	https:\\www.genome.jp\dbget-bin\www_bget?map00071
Synthesis and degradation of ketone bodies	ko00072	3 out of 2296 0.130662020905923%	9 out of 13543 0.0664549952004726%	0.184971	OsMH_01G0008800;OsMH_03G0016500	K00626+K01640+K01641	https:\\www.genome.jp\dbget-bin\www_bget?map00072
Cutin, suberine and wax biosynthesis	ko00073	24 out of 2296 1.04529616724739%	107 out of 13543 0.790076054050063%	0.0861155	OsMH_03G0057900;OsMH_06G0042800;OsMH_03G0035200;OsMH_08G0303200;OsMH_09G0205000;OsMH_02G0402400;OsMH_02G0568700;OsMH_06G0419300;OsMH_09G0259200;OsMH_03G0033700;OsMH_03G0035000;OsMH_08G0152600;OsMH_01G0538300;OsMH_05G0429700;OsMH_02G0502700;OsMH_04G0400700;OsMH_06G0132200;OsMH_06G0132500;OsMH_04G0452500;OsMH_06G0025100;OsMH_10G0335500;OsMH_01G0685500;OsMH_05G0282500	K13356+K15398+K15400+K15402+K15403+K15403+K15404+K15404+K15404+K15404+K15405+K15405+K15405+K15406+K15406+K17991+K17991+K17991+K17991+K20495+K20495+K20495+K20769+K20769	https:\\www.genome.jp\dbget-bin\www_bget?map00073
Steroid biosynthesis	ko00100	8 out of 2296 0.348432055749129%	46 out of 13543 0.339658864357971%	0.529428	OsMH_01G0031700;OsMH_08G0421100;OsMH_05G0102600;OsMH_03G0031800;OsMH_10G0229800;OsMH_01G0099300;OsMH_03G0578900;OsMH_03G0273900	K00227+K01052+K05917+K08242+K09828+K09832+K14674+K23558	https:\\www.genome.jp\dbget-bin\www_bget?map00100
Ubiquinone and other terpenoid-quinone biosynthesis	ko00130	20 out of 2296 0.871080139372822%	87 out of 13543 0.642398286937901%	0.0900815	OsMH_02G0063000;OsMH_05G0220200;OsMH_06G0045100;OsMH_11G0384900;OsMH_02G0185800;OsMH_01G0450600;OsMH_01G0646200;OsMH_01G0646600;OsMH_02G0073100;OsMH_03G0046500;OsMH_07G0187700;OsMH_06G0423600;OsMH_02G0367000;OsMH_08G0025600;OsMH_02G0354500;OsMH_06G0098400;OsMH_08G0372800;OsMH_08G0373000;OsMH_09G0286800;OsMH_09G0291100	K00457+K00487+K00591+K00815+K00815+K01661+K01904+K01904+K01904+K01904+K01904+K09833+K14759+K14760+K17872+K17872+K17872+K17872+K17872+K17872	https:\\www.genome.jp\dbget-bin\www_bget?map00130
Oxidative phosphorylation	ko00190	31 out of 2296 1.35017421602787%	197 out of 13543 1.45462600605479%	0.705356	OsMH_07G0030500;OsMH_07G0329000;OsMH_04G0310800;OsMH_01G0707400;OsMH_05G0012200;OsMH_11G0266700;OsMH_11G0267900;OsMH_12G0369400;OsMH_03G0006800;OsMH_03G0473800;OsMH_04G0527600;OsMH_09G0210300;OsMH_05G0321300;OsMH_02G0070600;OsMH_01G0077800;OsMH_01G0110200;OsMH_04G0531300;OsMH_02G0341200;OsMH_05G0005100;OsMH_11G0059000;OsMH_01G0406900;OsMH_06G0036100;OsMH_03G0545500;OsMH_04G0389700;OsMH_07G0421500…	K00234+K00236+K00411+K00411+K00413+K01507+K01507+K01535+K01535+K01535+K01535+K01535+K01535+K02108+K02112+K02145+K02146+K02150+K02153+K02155+K02155+K02155+K02265+K02265+K02266+K02267+K02267+K03884+K03884+K03940+K08738	https:\\www.genome.jp\dbget-bin\www_bget?map00190
Photosynthesis	ko00195	16 out of 2296 0.696864111498258%	206 out of 13543 1.52108100125526%	0.999965	OsMH_09G0210300;OsMH_05G0321300;OsMH_05G0067100;OsMH_10G0362400;OsMH_01G0612100;OsMH_03G0471200;OsMH_03G0599300;OsMH_04G0321900;OsMH_07G0042600;OsMH_12G0157000;OsMH_08G0155700;OsMH_07G0041300;OsMH_07G0041400;OsMH_07G0373000	K02108+K02112+K02634+K02634+K02636+K02636+K02639+K02639+K02639+K02639+K02698+K02703+K02704+K03541+K03541+K08906	https:\\www.genome.jp\dbget-bin\www_bget?map00195
Photosynthesis - antenna proteins	ko00196	7 out of 2296 0.304878048780488%	18 out of 13543 0.132909990400945%	0.0224637	OsMH_01G0394300;OsMH_01G0498200;OsMH_03G0056200;OsMH_03G0382400;OsMH_07G0363500;OsMH_11G0116600;OsMH_04G0355900	K08912+K08912+K08912+K08913+K08915+K08916+K08917	https:\\www.genome.jp\dbget-bin\www_bget?map00196
Arginine biosynthesis	ko00220	12 out of 2296 0.522648083623693%	43 out of 13543 0.317507199291147%	0.0495765	OsMH_02G0426200;OsMH_03G0564900;OsMH_04G0429400;OsMH_03G0071600;OsMH_10G0224500;OsMH_05G0026100;OsMH_02G0503200;OsMH_03G0107700;OsMH_03G0495000;OsMH_01G0532000;OsMH_06G0327300;OsMH_08G0406000	K00261+K00261+K00261+K00814+K00814+K00818+K01915+K01915+K01915+K14454+K14455+K14677	https:\\www.genome.jp\dbget-bin\www_bget?map00220
Purine metabolism	ko00230	39 out of 2296 1.698606271777%	178 out of 13543 1.31433212729824%	0.0504939	OsMH_03G0296400;OsMH_01G0616200;OsMH_05G0163200;OsMH_07G0297200;OsMH_05G0075200;OsMH_01G0621900;OsMH_12G0039700;OsMH_04G0546000;OsMH_10G0373200;OsMH_11G0041800;OsMH_11G0096600;OsMH_12G0106500;OsMH_04G0539900;OsMH_08G0174400;OsMH_07G0304800;OsMH_03G0192600;OsMH_06G0389400;OsMH_05G0052200;OsMH_07G0413000;OsMH_03G0242000;OsMH_05G0436000;OsMH_08G0005600;OsMH_01G0593900;OsMH_07G0475500;OsMH_10G0278200…	K00106+K00365+K00601+K00759+K00760+K00764+K00873+K00873+K00873+K00873+K00873+K00939+K00939+K00939+K00940+K00942+K00948+K00951+K00951+K00951+K01510+K01510+K01510+K01510+K01513+K01517+K01519+K01835+K01835+K01923+K02083+K10807+K10808+K10808+K13811+K13811+K14641+K18151+K24242	https:\\www.genome.jp\dbget-bin\www_bget?map00230
Caffeine metabolism	ko00232	2 out of 2296 0.0871080139372822%	2 out of 13543 0.0147677767112161%	0.0287314	OsMH_03G0296400;OsMH_01G0616200	K00106+K00365	https:\\www.genome.jp\dbget-bin\www_bget?map00232
Pyrimidine metabolism	ko00240	25 out of 2296 1.08885017421603%	116 out of 13543 0.856531049250535%	0.116665	OsMH_02G0504100;OsMH_08G0142900;OsMH_05G0345700;OsMH_04G0190400;OsMH_07G0304800;OsMH_07G0438100;OsMH_05G0304100;OsMH_08G0445000;OsMH_09G0383300;OsMH_07G0297500;OsMH_01G0490200;OsMH_03G0242000;OsMH_05G0436000;OsMH_08G0005600;OsMH_01G0593900;OsMH_03G0457000;OsMH_01G0443900;OsMH_06G0059900;OsMH_06G0023200;OsMH_06G0135100;OsMH_12G0211500;OsMH_11G0023700;OsMH_04G0403100;OsMH_03G0437200	K00207+K00609+K00761+K00876+K00940+K00943+K01240+K01240+K01240+K01431+K01489+K01510+K01510+K01510+K01510+K01513+K01520+K01937+K10807+K10808+K10808+K13998+K14641+K16904+K24242	https:\\www.genome.jp\dbget-bin\www_bget?map00240
Alanine, aspartate and glutamate metabolism	ko00250	23 out of 2296 1.00174216027875%	135 out of 13543 0.996824928007089%	0.525628	OsMH_02G0426200;OsMH_03G0564900;OsMH_04G0429400;OsMH_01G0467300;OsMH_02G0031000;OsMH_08G0142900;OsMH_01G0621900;OsMH_03G0071600;OsMH_10G0224500;OsMH_03G0061900;OsMH_05G0361400;OsMH_04G0348100;OsMH_02G0503200;OsMH_03G0107700;OsMH_03G0495000;OsMH_03G0171800;OsMH_04G0547200;OsMH_03G0388500;OsMH_01G0532000;OsMH_06G0327300;OsMH_02G0011300;OsMH_04G0491100;OsMH_08G0094200	K00261+K00261+K00261+K00264+K00278+K00609+K00764+K00814+K00814+K00827+K00827+K01580+K01915+K01915+K01915+K01953+K01953+K13051+K14454+K14455+K16871+K16871+K16871	https:\\www.genome.jp\dbget-bin\www_bget?map00250
Glycine, serine and threonine metabolism	ko00260	21 out of 2296 0.914634146341463%	208 out of 13543 1.53584877796648%	0.998222	OsMH_06G0420800;OsMH_02G0449300;OsMH_03G0126600;OsMH_09G0323200;OsMH_03G0450800;OsMH_05G0048400;OsMH_03G0061900;OsMH_05G0361400;OsMH_03G0049600;OsMH_07G0211000;OsMH_04G0404000;OsMH_07G0072800;OsMH_03G0495200;OsMH_02G0516200;OsMH_06G0402300;OsMH_06G0293400;OsMH_09G0220200;OsMH_04G0445700;OsMH_09G0270000;OsMH_01G0116200;OsMH_02G0019100	K00058+K00108+K00276+K00306+K00382+K00382+K00827+K00827+K00831+K00928+K01620+K01695+K01754+K01834+K06001+K12235+K12524+K14085+K14085+K15919+K15919	https:\\www.genome.jp\dbget-bin\www_bget?map00260
Monobactam biosynthesis	ko00261	4 out of 2296 0.174216027874564%	20 out of 13543 0.147677767112161%	0.447383	OsMH_07G0211000;OsMH_09G0220200;OsMH_03G0522700;OsMH_04G0009200	K00928+K12524+K13811+K13811	https:\\www.genome.jp\dbget-bin\www_bget?map00261
Cysteine and methionine metabolism	ko00270	37 out of 2296 1.61149825783972%	194 out of 13543 1.43247434098796%	0.239959	OsMH_02G0004800;OsMH_12G0364200;OsMH_08G0334900;OsMH_06G0420800;OsMH_03G0106100;OsMH_10G0251400;OsMH_03G0568300;OsMH_07G0073700;OsMH_10G0008500;OsMH_03G0084300;OsMH_02G0143000;OsMH_11G0384900;OsMH_02G0185800;OsMH_03G0114200;OsMH_03G0061900;OsMH_05G0361400;OsMH_03G0049600;OsMH_01G0071200;OsMH_07G0211000;OsMH_02G0392800;OsMH_02G0392900;OsMH_06G0342400;OsMH_06G0122500;OsMH_10G0328900;OsMH_05G0041400…	K00016+K00026+K00026+K00058+K00547+K00547+K00558+K00558+K00558+K00558+K00640+K00797+K00815+K00815+K00826+K00827+K00827+K00831+K00837+K00928+K01611+K01611+K01738+K01739+K01761+K05933+K05933+K08967+K08967+K12524+K14454+K14455+K20772+K22846+K22846+K22846+K22846	https:\\www.genome.jp\dbget-bin\www_bget?map00270
Valine, leucine and isoleucine degradation	ko00280	34 out of 2296 1.4808362369338%	125 out of 13543 0.922986044451008%	0.00262363	OsMH_02G0137600;OsMH_02G0520500;OsMH_02G0521100;OsMH_06G0102600;OsMH_12G0065600;OsMH_02G0496900;OsMH_11G0072800;OsMH_07G0062200;OsMH_05G0022700;OsMH_03G0450800;OsMH_05G0048400;OsMH_01G0008800;OsMH_03G0114200;OsMH_03G0061900;OsMH_05G0361400;OsMH_03G0016500;OsMH_12G0341700;OsMH_03G0174900;OsMH_03G0524100;OsMH_04G0486400;OsMH_05G0398900;OsMH_05G0398100;OsMH_08G0325100;OsMH_01G0523800;OsMH_04G0073500…	K00020+K00020+K00020+K00020+K00128+K00128+K00128+K00166+K00167+K00253+K00382+K00382+K00626+K00826+K00827+K00827+K01640+K01641+K01968+K01968+K01968+K01968+K01968+K01968+K01969+K01969+K05605+K05605+K05607+K07513+K09699+K14085+K14085+K23146	https:\\www.genome.jp\dbget-bin\www_bget?map00280
Valine, leucine and isoleucine biosynthesis	ko00290	5 out of 2296 0.217770034843206%	25 out of 13543 0.184597208890202%	0.421607	OsMH_03G0114200;OsMH_04G0304800;OsMH_04G0305200;OsMH_02G0390100;OsMH_03G0495200	K00826+K01652+K01652+K01653+K01754	https:\\www.genome.jp\dbget-bin\www_bget?map00290
Lysine biosynthesis	ko00300	3 out of 2296 0.130662020905923%	24 out of 13543 0.177213320534594%	0.79873	OsMH_07G0211000;OsMH_03G0082800;OsMH_09G0220200	K00928+K10206+K12524	https:\\www.genome.jp\dbget-bin\www_bget?map00300
Lysine degradation	ko00310	17 out of 2296 0.740418118466899%	101 out of 13543 0.745772723916414%	0.554569	OsMH_12G0065600;OsMH_02G0496900;OsMH_11G0072800;OsMH_09G0323200;OsMH_03G0450800;OsMH_05G0048400;OsMH_01G0008800;OsMH_04G0308000;OsMH_04G0561500;OsMH_08G0451400;OsMH_01G0106700;OsMH_09G0374200;OsMH_04G0504800;OsMH_04G0445700;OsMH_09G0270000;OsMH_02G0543900;OsMH_02G0019700	K00128+K00128+K00128+K00306+K00382+K00382+K00626+K00658+K11420+K11420+K11422+K11422+K11426+K14085+K14085+K14157+K24406	https:\\www.genome.jp\dbget-bin\www_bget?map00310
Arginine and proline metabolism	ko00330	20 out of 2296 0.871080139372822%	156 out of 13543 1.15188658347486%	0.936317	OsMH_12G0065600;OsMH_02G0496900;OsMH_11G0072800;OsMH_10G0356200;OsMH_02G0143000;OsMH_03G0432500;OsMH_05G0394800;OsMH_02G0277600;OsMH_09G0360300;OsMH_04G0005800;OsMH_02G0392800;OsMH_02G0392900;OsMH_09G0209600;OsMH_04G0445700;OsMH_09G0270000;OsMH_04G0511700;OsMH_01G0532000;OsMH_06G0327300;OsMH_04G0500100	K00128+K00128+K00128+K00318+K00797+K00819+K01259+K01581+K01581+K01583+K01611+K01611+K12251+K13366+K14085+K14085+K14329+K14454+K14455+K17839	https:\\www.genome.jp\dbget-bin\www_bget?map00330
Histidine metabolism	ko00340	6 out of 2296 0.261324041811847%	62 out of 13543 0.4578010780477%	0.963708	OsMH_12G0065600;OsMH_02G0496900;OsMH_11G0072800;OsMH_04G0445700;OsMH_09G0270000;OsMH_09G0356300	K00128+K00128+K00128+K14085+K14085+K14152	https:\\www.genome.jp\dbget-bin\www_bget?map00340
Tyrosine metabolism	ko00350	17 out of 2296 0.740418118466899%	72 out of 13543 0.531639961603781%	0.0918091	OsMH_02G0416400;OsMH_03G0076900;OsMH_07G0421700;OsMH_03G0126600;OsMH_06G0002500;OsMH_02G0063000;OsMH_11G0384900;OsMH_02G0185800;OsMH_05G0392200;OsMH_08G0033300;OsMH_08G0033400;OsMH_10G0211100;OsMH_12G0085900;OsMH_01G0532000;OsMH_06G0327300;OsMH_01G0621200;OsMH_11G0091000	K00001+K00121+K00121+K00276+K00451+K00457+K00815+K00815+K01593+K01593+K01593+K01593+K01800+K14454+K14455+K15849+K18857	https:\\www.genome.jp\dbget-bin\www_bget?map00350
Phenylalanine metabolism	ko00360	12 out of 2296 0.522648083623693%	94 out of 13543 0.694085505427158%	0.89298	OsMH_01G0556600;OsMH_03G0126600;OsMH_02G0063000;OsMH_11G0384900;OsMH_02G0185800;OsMH_05G0392200;OsMH_08G0033300;OsMH_08G0033400;OsMH_10G0211100;OsMH_01G0532000;OsMH_06G0327300;OsMH_01G0621200	K00074+K00276+K00457+K00815+K00815+K01593+K01593+K01593+K01593+K14454+K14455+K15849	https:\\www.genome.jp\dbget-bin\www_bget?map00360
Tryptophan metabolism	ko00380	32 out of 2296 1.39372822299652%	270 out of 13543 1.99364985601418%	0.992468	OsMH_12G0065600;OsMH_02G0496900;OsMH_11G0072800;OsMH_03G0450800;OsMH_05G0048400;OsMH_01G0008800;OsMH_04G0308000;OsMH_01G0071200;OsMH_05G0392200;OsMH_08G0033300;OsMH_08G0033400;OsMH_10G0211100;OsMH_06G0484600;OsMH_12G0265200;OsMH_01G0159500;OsMH_01G0159700;OsMH_04G0029900;OsMH_04G0445700;OsMH_09G0270000;OsMH_01G0459700;OsMH_01G0525700;OsMH_05G0058400;OsMH_11G0309400;OsMH_12G0206400;OsMH_12G0206900…	K00128+K00128+K00128+K00382+K00382+K00626+K00658+K00837+K01593+K01593+K01593+K01593+K03781+K11816+K11816+K11816+K11816+K14085+K14085+K16903+K16903+K16903+K22588+K22588+K22588+K22588+K22588+K22588+K22588+K23947+K23947+K24541	https:\\www.genome.jp\dbget-bin\www_bget?map00380
Phenylalanine, tyrosine and tryptophan biosynthesis	ko00400	25 out of 2296 1.08885017421603%	77 out of 13543 0.568559403381821%	0.000635076	OsMH_03G0023000;OsMH_06G0028500;OsMH_11G0384900;OsMH_02G0185800;OsMH_06G0364000;OsMH_08G0216700;OsMH_09G0070900;OsMH_03G0259200;OsMH_10G0367200;OsMH_03G0046700;OsMH_07G0072800;OsMH_09G0356800;OsMH_02G0151800;OsMH_01G0534700;OsMH_02G0076600;OsMH_08G0342200;OsMH_03G0167900;OsMH_04G0317900;OsMH_09G0381700;OsMH_06G0402300;OsMH_01G0262300;OsMH_01G0532000;OsMH_06G0327300;OsMH_06G0471800;OsMH_01G0621200	K00766+K00800+K00815+K00815+K01609+K01609+K01609+K01626+K01626+K01657+K01695+K01735+K01817+K01850+K01850+K01850+K05359+K05359+K05359+K06001+K13832+K14454+K14455+K15227+K15849	https:\\www.genome.jp\dbget-bin\www_bget?map00400
Benzoxazinoid biosynthesis	ko00402	13 out of 2296 0.566202090592335%	39 out of 13543 0.287971645868714%	0.00958715	OsMH_03G0567100;OsMH_03G0567400;OsMH_01G0342800;OsMH_08G0005500;OsMH_07G0134700;OsMH_07G0136400;OsMH_07G0136500;OsMH_07G0136600;OsMH_11G0215100;OsMH_03G0474900;OsMH_04G0082700;OsMH_08G0294100	K13222+K13222+K13223+K13223+K13227+K13227+K13227+K13227+K13227+K13227+K13229+K13229+K13229	https:\\www.genome.jp\dbget-bin\www_bget?map00402
beta-Alanine metabolism	ko00410	19 out of 2296 0.827526132404181%	95 out of 13543 0.701469393782766%	0.250208	OsMH_12G0065600;OsMH_02G0496900;OsMH_11G0072800;OsMH_02G0504100;OsMH_11G0356400;OsMH_01G0055900;OsMH_05G0053700;OsMH_06G0002700;OsMH_06G0256200;OsMH_03G0126600;OsMH_07G0297500;OsMH_04G0348100;OsMH_01G0523800;OsMH_04G0073500;OsMH_09G0209600;OsMH_04G0445700;OsMH_09G0270000;OsMH_04G0500100;OsMH_06G0440900	K00128+K00128+K00128+K00207+K00232+K00232+K00232+K00232+K00232+K00276+K01431+K01580+K05605+K05605+K13366+K14085+K14085+K17839+K23146	https:\\www.genome.jp\dbget-bin\www_bget?map00410
Taurine and hypotaurine metabolism	ko00430	3 out of 2296 0.130662020905923%	8 out of 13543 0.0590711068448645%	0.140213	OsMH_04G0348100;OsMH_01G0047400;OsMH_04G0356300	K01580+K18592+K18592	https:\\www.genome.jp\dbget-bin\www_bget?map00430
Phosphonate and phosphinate metabolism	ko00440	2 out of 2296 0.0871080139372822%	16 out of 13543 0.118142213689729%	0.781799	OsMH_08G0314800;OsMH_08G0314900	K00993+K00993	https:\\www.genome.jp\dbget-bin\www_bget?map00440
Selenocompound metabolism	ko00450	6 out of 2296 0.261324041811847%	41 out of 13543 0.302739422579931%	0.716923	OsMH_06G0209400;OsMH_06G0122500;OsMH_10G0328900;OsMH_12G0071700;OsMH_03G0522700;OsMH_04G0009200	K00384+K01739+K01761+K11717+K13811+K13811	https:\\www.genome.jp\dbget-bin\www_bget?map00450
Cyanoamino acid metabolism	ko00460	33 out of 2296 1.43728222996516%	110 out of 13543 0.812227719116887%	0.000487817	OsMH_01G0572500;OsMH_03G0303800;OsMH_04G0369900;OsMH_04G0370300;OsMH_05G0003300;OsMH_05G0003800;OsMH_05G0266700;OsMH_08G0091600;OsMH_08G0403400;OsMH_08G0404300;OsMH_09G0317300;OsMH_09G0318500;OsMH_09G0332800;OsMH_09G0333000;OsMH_09G0333100;OsMH_10G0155200;OsMH_05G0339700;OsMH_11G0042600;OsMH_04G0402300;OsMH_07G0449200;OsMH_06G0421300;OsMH_03G0355000;OsMH_04G0074300;OsMH_03G0612200;OsMH_07G0200500…	K01188+K01188+K01188+K01188+K01188+K01188+K01188+K01188+K01188+K01188+K01188+K01188+K01188+K01188+K01188+K01188+K05349+K05349+K05350+K05350+K08248+K13027+K13027+K13029+K13029+K13051+K16266+K18592+K18592+K20802+K20802+K20802+K22706	https:\\www.genome.jp\dbget-bin\www_bget?map00460
Glutathione metabolism	ko00480	50 out of 2296 2.17770034843206%	164 out of 13543 1.21095769031972%	1.24211e-05	OsMH_01G0444300;OsMH_05G0445400;OsMH_07G0364100;OsMH_06G0009100;OsMH_02G0383000;OsMH_03G0190300;OsMH_03G0281600;OsMH_02G0567600;OsMH_03G0230900;OsMH_04G0552300;OsMH_09G0356400;OsMH_02G0143000;OsMH_11G0344000;OsMH_01G0240600;OsMH_01G0257600;OsMH_01G0258200;OsMH_01G0358200;OsMH_01G0474300;OsMH_01G0674300;OsMH_01G0684300;OsMH_03G0031000;OsMH_03G0557000;OsMH_05G0040900;OsMH_05G0041000;OsMH_05G0309200…	K00031+K00031+K00031+K00033+K00036+K00036+K00036+K00383+K00432+K00432+K00434+K00797+K00799+K00799+K00799+K00799+K00799+K00799+K00799+K00799+K00799+K00799+K00799+K00799+K00799+K00799+K00799+K00799+K00799+K00799+K00799+K00799+K00799+K00799+K00799+K00799+K00799+K00799+K00799+K00799+K01255+K01255+K01581+K01581+K10807+K10808+K10808+K11188+K18592+K18592	https:\\www.genome.jp\dbget-bin\www_bget?map00480
Starch and sucrose metabolism	ko00500	118 out of 2296 5.13937282229965%	514 out of 13543 3.79531861478254%	0.000223892	OsMH_03G0209500;OsMH_03G0269600;OsMH_10G0356000;OsMH_11G0109500;OsMH_06G0246300;OsMH_02G0564400;OsMH_04G0501200;OsMH_08G0080400;OsMH_05G0081700;OsMH_01G0604300;OsMH_01G0640400;OsMH_03G0393800;OsMH_12G0004500;OsMH_02G0035100;OsMH_02G0569000;OsMH_03G0197200;OsMH_03G0418800;OsMH_06G0435800;OsMH_08G0240600;OsMH_02G0434900;OsMH_02G0477600;OsMH_09G0211100;OsMH_10G0358200;OsMH_12G0315000;OsMH_12G0344700…	K00695+K00695+K00696+K00696+K00700+K00700+K00703+K00703+K00703+K00703+K00844+K00844+K00847+K00847+K00847+K00975+K00975+K00975+K00975+K00975+K00975+K00975+K01087+K01087+K01087+K01087+K01176+K01176+K01176+K01176+K01176+K01176+K01176+K01176+K01176+K01176+K01176+K01176+K01176+K01176+K01176+K01176+K01176+K01176+K01176+K01176+K01176+K01176+K01177+K01177+K01177+K01179+K01179+K01179+K01179+K01179+K01179+…	https:\\www.genome.jp\dbget-bin\www_bget?map00500
N-Glycan biosynthesis	ko00510	11 out of 2296 0.479094076655052%	65 out of 13543 0.479952743114524%	0.554177	OsMH_11G0452300;OsMH_03G0014300;OsMH_09G0344600;OsMH_12G0347800;OsMH_02G0377700;OsMH_01G0075500;OsMH_01G0508600;OsMH_02G0427000;OsMH_01G0154800;OsMH_07G0234700;OsMH_09G0267800	K00729+K00729+K00729+K00737+K00737+K03847+K03847+K03847+K05546+K05546+K07441	https:\\www.genome.jp\dbget-bin\www_bget?map00510
Other glycan degradation	ko00511	30 out of 2296 1.30662020905923%	124 out of 13543 0.9156021560954%	0.0243878	OsMH_02G0047900;OsMH_04G0030200;OsMH_06G0456200;OsMH_01G0102000;OsMH_01G0103000;OsMH_01G0440100;OsMH_02G0140900;OsMH_05G0050300;OsMH_05G0101500;OsMH_06G0049700;OsMH_07G0389500;OsMH_07G0439800;OsMH_09G0341200;OsMH_10G0226500;OsMH_01G0085100;OsMH_01G0376300;OsMH_01G0611000;OsMH_01G0624600;OsMH_02G0089600;OsMH_02G0112300;OsMH_03G0139000;OsMH_05G0321700;OsMH_05G0335700;OsMH_09G0313800;OsMH_10G0178300…	K01191+K01191+K01191+K01206+K01206+K01206+K01206+K01206+K01206+K01206+K01206+K01206+K01206+K01206+K01206+K12309+K12309+K12309+K12309+K12309+K12309+K12309+K12309+K12309+K12309+K12309+K12309+K12373+K12373+K17108	https:\\www.genome.jp\dbget-bin\www_bget?map00511
Various types of N-glycan biosynthesis	ko00513	10 out of 2296 0.435540069686411%	61 out of 13543 0.450417189692092%	0.599604	OsMH_01G0075500;OsMH_01G0508600;OsMH_02G0427000;OsMH_09G0267800;OsMH_03G0104800;OsMH_07G0380500;OsMH_12G0060500;OsMH_04G0336800;OsMH_09G0357600;OsMH_02G0363800	K03847+K03847+K03847+K07441+K12373+K12373+K14412+K14412+K14412+K14413	https:\\www.genome.jp\dbget-bin\www_bget?map00513
Other types of O-glycan biosynthesis	ko00514	4 out of 2296 0.174216027874564%	21 out of 13543 0.155061655467769%	0.487446	OsMH_08G0166500;OsMH_08G0001100;OsMH_01G0648700;OsMH_01G0158100	K00728+K13667+K20781+K20782	https:\\www.genome.jp\dbget-bin\www_bget?map00514
Mannose type O-glycan biosynthesis	ko00515	1 out of 2296 0.0435540069686411%	2 out of 13543 0.0147677767112161%	0.310337	OsMH_08G0166500	K00728	https:\\www.genome.jp\dbget-bin\www_bget?map00515
Amino sugar and nucleotide sugar metabolism	ko00520	86 out of 2296 3.74564459930314%	363 out of 13543 2.68035147308573%	0.000546285	OsMH_01G0573600;OsMH_05G0372200;OsMH_05G0419300;OsMH_12G0298200;OsMH_05G0081700;OsMH_01G0604300;OsMH_01G0640400;OsMH_03G0393800;OsMH_03G0150700;OsMH_12G0004500;OsMH_02G0035100;OsMH_02G0569000;OsMH_03G0197200;OsMH_03G0418800;OsMH_06G0435800;OsMH_08G0240600;OsMH_07G0451600;OsMH_11G0406800;OsMH_11G0448600;OsMH_11G0448700;OsMH_11G0448800;OsMH_11G0448900;OsMH_11G0449000;OsMH_11G0449100;OsMH_11G0449300…	K00326+K00326+K00326+K00770+K00844+K00844+K00847+K00847+K00847+K00966+K00975+K00975+K00975+K00975+K00975+K00975+K00975+K01097+K01183+K01183+K01183+K01183+K01183+K01183+K01183+K01183+K01183+K01183+K01183+K01183+K01183+K01183+K01183+K01183+K01183+K01183+K01183+K01183+K01183+K01183+K01183+K01183+K01183+K01183+K01183+K01183+K01183+K01183+K01209+K01209+K01209+K01784+K01784+K01809+K01835+K01835+K01840+…	https:\\www.genome.jp\dbget-bin\www_bget?map00520
Neomycin, kanamycin and gentamicin biosynthesis	ko00524	2 out of 2296 0.0871080139372822%	12 out of 13543 0.0886066602672968%	0.628879	OsMH_05G0081700	K00844+K00844	https:\\www.genome.jp\dbget-bin\www_bget?map00524
Glycosaminoglycan degradation	ko00531	18 out of 2296 0.78397212543554%	70 out of 13543 0.516872184892564%	0.0411746	OsMH_12G0318300;OsMH_02G0559700;OsMH_06G0067600;OsMH_01G0670900;OsMH_01G0085100;OsMH_01G0376300;OsMH_01G0611000;OsMH_01G0624600;OsMH_02G0089600;OsMH_02G0112300;OsMH_03G0139000;OsMH_05G0321700;OsMH_05G0335700;OsMH_09G0313800;OsMH_10G0178300;OsMH_10G0249000;OsMH_03G0104800;OsMH_07G0380500	K07964+K07964+K07964+K10532+K12309+K12309+K12309+K12309+K12309+K12309+K12309+K12309+K12309+K12309+K12309+K12309+K12373+K12373	https:\\www.genome.jp\dbget-bin\www_bget?map00531
Glycerolipid metabolism	ko00561	41 out of 2296 1.78571428571429%	185 out of 13543 1.36601934578749%	0.0390739	OsMH_01G0601700;OsMH_01G0601900;OsMH_05G0345900;OsMH_12G0065600;OsMH_02G0496900;OsMH_11G0072800;OsMH_04G0479300;OsMH_08G0032100;OsMH_02G0398600;OsMH_02G0441100;OsMH_03G0367600;OsMH_03G0368700;OsMH_03G0470400;OsMH_06G0482700;OsMH_06G0482800;OsMH_10G0283100;OsMH_04G0519800;OsMH_12G0000700;OsMH_01G0088700;OsMH_03G0500400;OsMH_11G0000500;OsMH_10G0370900;OsMH_01G0039000;OsMH_03G0544500;OsMH_07G0468700…	K00002+K00002+K00002+K00128+K00128+K00128+K00655+K00655+K00679+K00679+K00679+K00679+K00679+K00679+K00679+K00679+K00864+K01054+K01054+K01054+K01054+K06116+K06119+K07407+K07407+K07407+K09480+K13508+K13508+K13508+K13508+K13509+K13513+K14085+K14085+K14674+K18693+K18693+K18693+K18693+K24189	https:\\www.genome.jp\dbget-bin\www_bget?map00561
Inositol phosphate metabolism	ko00562	42 out of 2296 1.82926829268293%	169 out of 13543 1.24787713209776%	0.00552756	OsMH_06G0339200;OsMH_03G0144500;OsMH_03G0228900;OsMH_09G0174000;OsMH_11G0120500;OsMH_02G0263400;OsMH_03G0113500;OsMH_03G0506000;OsMH_04G0559000;OsMH_08G0003800;OsMH_09G0097200;OsMH_09G0241200;OsMH_06G0100300;OsMH_08G0326100;OsMH_11G0347300;OsMH_01G0689000;OsMH_03G0592500;OsMH_03G0615000;OsMH_01G0597500;OsMH_02G0418400;OsMH_03G0302400;OsMH_05G0024600;OsMH_10G0119800;OsMH_12G0182500;OsMH_04G0531600…	K00469+K00889+K00889+K00889+K00889+K00913+K00913+K00913+K00921+K00921+K00921+K00921+K01092+K01099+K01114+K01114+K01114+K01114+K01803+K01803+K05857+K05857+K05857+K10572+K10572+K13711+K15422+K18081+K18081+K18081+K18081+K18081+K20278+K20279+K20279+K22913+K24221+K24221+K24221+K24221+K24221+K24221	https:\\www.genome.jp\dbget-bin\www_bget?map00562
Glycosylphosphatidylinositol (GPI)-anchor biosynthesis	ko00563	7 out of 2296 0.304878048780488%	40 out of 13543 0.295355534224323%	0.528582	OsMH_01G0443000;OsMH_01G0060500;OsMH_03G0537200;OsMH_05G0278200;OsMH_06G0147700;OsMH_09G0249700;OsMH_06G0105200	K03857+K03858+K03860+K03860+K03860+K03860+K23362	https:\\www.genome.jp\dbget-bin\www_bget?map00563
Glycerophospholipid metabolism	ko00564	57 out of 2296 2.48257839721254%	269 out of 13543 1.98626596765857%	0.0396679	OsMH_01G0678900;OsMH_04G0121200;OsMH_04G0479300;OsMH_08G0032100;OsMH_08G0314800;OsMH_08G0314900;OsMH_11G0347300;OsMH_01G0689000;OsMH_03G0592500;OsMH_03G0615000;OsMH_05G0256400;OsMH_06G0378400;OsMH_06G0378500;OsMH_07G0160600;OsMH_08G0303500;OsMH_09G0360000;OsMH_02G0371500;OsMH_03G0394200;OsMH_04G0367100;OsMH_07G0475500;OsMH_05G0273300;OsMH_07G0295900;OsMH_01G0477300;OsMH_05G0423100;OsMH_10G0073500…	K00006+K00111+K00655+K00655+K00993+K00993+K01114+K01114+K01114+K01114+K01115+K01115+K01115+K01115+K01115+K01115+K01115+K01126+K01126+K01126+K01517+K01613+K01613+K05929+K05929+K06129+K06129+K06130+K06130+K08730+K08730+K08730+K13508+K13508+K13508+K13508+K13509+K13513+K14674+K16818+K16818+K16818+K16818+K16818+K16818+K16818+K16818+K18693+K18693+K18693+K18693+K18696+K18696+K18696+K18696+K22389+K25193	https:\\www.genome.jp\dbget-bin\www_bget?map00564
Ether lipid metabolism	ko00565	16 out of 2296 0.696864111498258%	54 out of 13543 0.398729971202835%	0.0146903	OsMH_08G0314800;OsMH_08G0314900;OsMH_03G0011300;OsMH_05G0315600;OsMH_11G0347300;OsMH_01G0689000;OsMH_03G0592500;OsMH_03G0615000;OsMH_05G0256400;OsMH_06G0378400;OsMH_06G0378500;OsMH_07G0160600;OsMH_08G0303500;OsMH_09G0360000;OsMH_03G0578900	K00993+K00993+K01062+K01062+K01114+K01114+K01114+K01114+K01115+K01115+K01115+K01115+K01115+K01115+K01115+K14674	https:\\www.genome.jp\dbget-bin\www_bget?map00565
Arachidonic acid metabolism	ko00590	8 out of 2296 0.348432055749129%	30 out of 13543 0.221516650668242%	0.122325	OsMH_03G0230900;OsMH_04G0552300;OsMH_12G0367200;OsMH_03G0594400;OsMH_10G0314900;OsMH_03G0578900;OsMH_01G0047400;OsMH_04G0356300	K00432+K00432+K08726+K08726+K08726+K14674+K18592+K18592	https:\\www.genome.jp\dbget-bin\www_bget?map00590
Linoleic acid metabolism	ko00591	11 out of 2296 0.479094076655052%	37 out of 13543 0.273203869157498%	0.0384534	OsMH_12G0302700;OsMH_12G0303800;OsMH_02G0088500;OsMH_03G0068200;OsMH_05G0200200;OsMH_08G0403300;OsMH_03G0578900;OsMH_03G0483300;OsMH_03G0484300;OsMH_03G0484700;OsMH_03G0518200	K00454+K00454+K00454+K00454+K00454+K00454+K14674+K15718+K15718+K15718+K15718	https:\\www.genome.jp\dbget-bin\www_bget?map00591
alpha-Linolenic acid metabolism	ko00592	33 out of 2296 1.43728222996516%	96 out of 13543 0.708853282138374%	2.58043e-05	OsMH_04G0292100;OsMH_11G0356400;OsMH_01G0055900;OsMH_05G0053700;OsMH_06G0002700;OsMH_06G0256200;OsMH_12G0302700;OsMH_12G0303800;OsMH_02G0088500;OsMH_03G0068200;OsMH_05G0200200;OsMH_08G0403300;OsMH_02G0112000;OsMH_02G0112100;OsMH_03G0542300;OsMH_06G0099100;OsMH_02G0571800;OsMH_03G0304700;OsMH_02G0156700;OsMH_05G0261000;OsMH_12G0215100;OsMH_03G0578900;OsMH_11G0390700;OsMH_01G0441100;OsMH_01G0441500…	K00224+K00232+K00232+K00232+K00232+K00232+K00454+K00454+K00454+K00454+K00454+K00454+K01723+K01723+K01723+K05894+K05894+K07513+K10525+K10527+K10527+K10529+K14674+K16818+K16818+K16818+K16818+K16818+K16818+K16818+K16818+K18857+K22389	https:\\www.genome.jp\dbget-bin\www_bget?map00592
Sphingolipid metabolism	ko00600	25 out of 2296 1.08885017421603%	419 out of 13543 3.09384922099978%	1	OsMH_11G0292100;OsMH_01G0669400;OsMH_02G0564200;OsMH_10G0103700;OsMH_01G0000400;OsMH_02G0417900;OsMH_02G0431200;OsMH_03G0544500;OsMH_07G0468700;OsMH_10G0309600;OsMH_01G0085100;OsMH_01G0376300;OsMH_01G0611000;OsMH_01G0624600;OsMH_02G0089600;OsMH_02G0112300;OsMH_03G0139000;OsMH_05G0321700;OsMH_05G0335700;OsMH_09G0313800;OsMH_10G0178300;OsMH_10G0249000;OsMH_12G0010400;OsMH_11G0011900;OsMH_08G0009400	K00654+K00654+K00654+K00654+K01634+K04712+K04715+K07407+K07407+K07407+K12309+K12309+K12309+K12309+K12309+K12309+K12309+K12309+K12309+K12309+K12309+K12309+K12382+K12382+K17108	https:\\www.genome.jp\dbget-bin\www_bget?map00600
Glycosphingolipid biosynthesis - globo and isoglobo series	ko00603	5 out of 2296 0.217770034843206%	18 out of 13543 0.132909990400945%	0.177082	OsMH_03G0544500;OsMH_07G0468700;OsMH_10G0309600;OsMH_03G0104800;OsMH_07G0380500	K07407+K07407+K07407+K12373+K12373	https:\\www.genome.jp\dbget-bin\www_bget?map00603
Glycosphingolipid biosynthesis - ganglio series	ko00604	14 out of 2296 0.609756097560976%	54 out of 13543 0.398729971202835%	0.0626233	OsMH_01G0085100;OsMH_01G0376300;OsMH_01G0611000;OsMH_01G0624600;OsMH_02G0089600;OsMH_02G0112300;OsMH_03G0139000;OsMH_05G0321700;OsMH_05G0335700;OsMH_09G0313800;OsMH_10G0178300;OsMH_10G0249000;OsMH_03G0104800;OsMH_07G0380500	K12309+K12309+K12309+K12309+K12309+K12309+K12309+K12309+K12309+K12309+K12309+K12309+K12373+K12373	https:\\www.genome.jp\dbget-bin\www_bget?map00604
Pyruvate metabolism	ko00620	45 out of 2296 1.95993031358885%	178 out of 13543 1.31433212729824%	0.00296351	OsMH_02G0416400;OsMH_01G0601700;OsMH_01G0601900;OsMH_05G0345900;OsMH_02G0004800;OsMH_12G0364200;OsMH_08G0334900;OsMH_05G0081100;OsMH_03G0076900;OsMH_07G0421700;OsMH_12G0065600;OsMH_02G0496900;OsMH_11G0072800;OsMH_03G0433600;OsMH_09G0330700;OsMH_03G0450800;OsMH_05G0048400;OsMH_01G0008800;OsMH_06G0004100;OsMH_06G0215100;OsMH_09G0243900;OsMH_10G0336100;OsMH_12G0039700;OsMH_04G0546000;OsMH_10G0373200…	K00001+K00002+K00002+K00002+K00016+K00026+K00026+K00029+K00121+K00121+K00128+K00128+K00128+K00162+K00162+K00162+K00382+K00382+K00626+K00627+K00627+K00627+K00627+K00873+K00873+K00873+K00873+K00873+K01006+K01006+K01595+K01595+K01595+K01595+K01595+K01610+K01610+K01638+K01759+K01895+K01913+K14085+K14085+K18857+K18881	https:\\www.genome.jp\dbget-bin\www_bget?map00620
Glyoxylate and dicarboxylate metabolism	ko00630	30 out of 2296 1.30662020905923%	119 out of 13543 0.87868271431736%	0.0140111	OsMH_12G0364200;OsMH_08G0334900;OsMH_06G0226300;OsMH_03G0450800;OsMH_05G0048400;OsMH_01G0008800;OsMH_11G0304700;OsMH_12G0070800;OsMH_07G0337200;OsMH_04G0379900;OsMH_02G0088000;OsMH_02G0125100;OsMH_03G0032800;OsMH_08G0079900;OsMH_04G0316000;OsMH_03G0181700;OsMH_02G0503200;OsMH_03G0107700;OsMH_03G0495000;OsMH_06G0484600;OsMH_04G0500300;OsMH_08G0086900;OsMH_01G0116200;OsMH_02G0019100;OsMH_09G0077300…	K00026+K00026+K00122+K00382+K00382+K00626+K01601+K01601+K01637+K01637+K01638+K01647+K01647+K01681+K01681+K01895+K01913+K01915+K01915+K01915+K03781+K11517+K11517+K15919+K15919+K19269+K22133+K22133+K22133+K22133	https:\\www.genome.jp\dbget-bin\www_bget?map00630
Propanoate metabolism	ko00640	16 out of 2296 0.696864111498258%	38 out of 13543 0.280587757513106%	0.000228451	OsMH_02G0004800;OsMH_07G0062200;OsMH_11G0356400;OsMH_01G0055900;OsMH_05G0053700;OsMH_06G0002700;OsMH_06G0256200;OsMH_03G0450800;OsMH_05G0048400;OsMH_01G0008800;OsMH_04G0316000;OsMH_01G0523800;OsMH_04G0073500;OsMH_06G0440900	K00016+K00166+K00167+K00232+K00232+K00232+K00232+K00232+K00382+K00382+K00626+K01895+K05605+K05605+K09699+K23146	https:\\www.genome.jp\dbget-bin\www_bget?map00640
Butanoate metabolism	ko00650	12 out of 2296 0.522648083623693%	34 out of 13543 0.251052204090674%	0.0076552	OsMH_01G0556600;OsMH_01G0008800;OsMH_04G0348100;OsMH_03G0016500;OsMH_04G0304800;OsMH_04G0305200;OsMH_02G0390100;OsMH_03G0181700;OsMH_02G0011300;OsMH_04G0491100;OsMH_08G0094200	K00074+K00626+K01580+K01640+K01641+K01652+K01652+K01653+K01913+K16871+K16871+K16871	https:\\www.genome.jp\dbget-bin\www_bget?map00650
C5-Branched dibasic acid metabolism	ko00660	3 out of 2296 0.130662020905923%	11 out of 13543 0.0812227719116887%	0.282389	OsMH_04G0304800;OsMH_04G0305200;OsMH_02G0390100	K01652+K01652+K01653	https:\\www.genome.jp\dbget-bin\www_bget?map00660
One carbon pool by folate	ko00670	2 out of 2296 0.0871080139372822%	22 out of 13543 0.162445543823377%	0.907978	OsMH_05G0163200;OsMH_12G0211500	K00601+K13998	https:\\www.genome.jp\dbget-bin\www_bget?map00670
Carbon fixation in photosynthetic organisms	ko00710	28 out of 2296 1.21951219512195%	114 out of 13543 0.841763272539319%	0.0239902	OsMH_12G0364200;OsMH_08G0334900;OsMH_05G0081100;OsMH_02G0384200;OsMH_03G0071600;OsMH_10G0224500;OsMH_02G0064000;OsMH_06G0434100;OsMH_10G0265200;OsMH_03G0298300;OsMH_05G0303500;OsMH_01G0096800;OsMH_01G0334600;OsMH_01G0528500;OsMH_03G0583800;OsMH_07G0478900;OsMH_11G0304700;OsMH_03G0139300;OsMH_10G0125400;OsMH_05G0300900;OsMH_08G0016700;OsMH_01G0597500;OsMH_02G0418400;OsMH_04G0224600;OsMH_05G0330600…	K00026+K00026+K00029+K00134+K00814+K00814+K00927+K00927+K00927+K01006+K01006+K01595+K01595+K01595+K01595+K01595+K01601+K01601+K01610+K01610+K01623+K01623+K01803+K01803+K01807+K03841+K14454+K14455	https:\\www.genome.jp\dbget-bin\www_bget?map00710
Thiamine metabolism	ko00730	5 out of 2296 0.217770034843206%	24 out of 13543 0.177213320534594%	0.385342	OsMH_12G0106500;OsMH_04G0539900;OsMH_08G0174400;OsMH_07G0081900;OsMH_07G0337700	K00939+K00939+K00939+K01662+K03146	https:\\www.genome.jp\dbget-bin\www_bget?map00730
Riboflavin metabolism	ko00740	8 out of 2296 0.348432055749129%	38 out of 13543 0.280587757513106%	0.310312	OsMH_01G0593900;OsMH_02G0269200;OsMH_11G0319800;OsMH_08G0379000;OsMH_01G0528100;OsMH_06G0007700;OsMH_09G0243400;OsMH_04G0438700	K01513+K11752+K14379+K14652+K20884+K20884+K20884+K22912	https:\\www.genome.jp\dbget-bin\www_bget?map00740
Vitamin B6 metabolism	ko00750	5 out of 2296 0.217770034843206%	18 out of 13543 0.132909990400945%	0.177082	OsMH_03G0049600;OsMH_12G0338100;OsMH_07G0038000;OsMH_07G0000300;OsMH_02G0027500	K00831+K00868+K05275+K06215+K08681	https:\\www.genome.jp\dbget-bin\www_bget?map00750
Nicotinate and nicotinamide metabolism	ko00760	8 out of 2296 0.348432055749129%	35 out of 13543 0.258436092446282%	0.232216	OsMH_02G0031000;OsMH_04G0333900;OsMH_05G0304100;OsMH_08G0445000;OsMH_09G0383300;OsMH_01G0593900;OsMH_12G0154100;OsMH_03G0598000	K00278+K00763+K01240+K01240+K01240+K01513+K03517+K18551	https:\\www.genome.jp\dbget-bin\www_bget?map00760
Pantothenate and CoA biosynthesis	ko00770	14 out of 2296 0.609756097560976%	48 out of 13543 0.354426641069187%	0.0247873	OsMH_12G0065600;OsMH_02G0496900;OsMH_11G0072800;OsMH_02G0504100;OsMH_03G0114200;OsMH_07G0297500;OsMH_01G0593900;OsMH_04G0304800;OsMH_04G0305200;OsMH_02G0390100;OsMH_02G0361300;OsMH_12G0028300;OsMH_06G0090700;OsMH_04G0500100	K00128+K00128+K00128+K00207+K00826+K01431+K01513+K01652+K01652+K01653+K01922+K06133+K09680+K17839	https:\\www.genome.jp\dbget-bin\www_bget?map00770
Biotin metabolism	ko00780	13 out of 2296 0.566202090592335%	38 out of 13543 0.280587757513106%	0.00753732	OsMH_02G0296200;OsMH_03G0527000;OsMH_04G0289500;OsMH_06G0073200;OsMH_07G0061900;OsMH_07G0062000;OsMH_10G0277200;OsMH_09G0096500;OsMH_01G0510100;OsMH_08G0429500;OsMH_03G0270200;OsMH_04G0346300;OsMH_07G0416000	K00059+K00059+K00059+K00059+K00059+K00059+K00059+K00208+K00652+K01012+K09458+K09458+K09458	https:\\www.genome.jp\dbget-bin\www_bget?map00780
Lipoic acid metabolism	ko00785	2 out of 2296 0.0871080139372822%	5 out of 13543 0.0369194417780403%	0.201772	OsMH_01G0537900;OsMH_05G0392800	K03644+K03644	https:\\www.genome.jp\dbget-bin\www_bget?map00785
Folate biosynthesis	ko00790	8 out of 2296 0.348432055749129%	67 out of 13543 0.49472051982574%	0.900931	OsMH_01G0451400;OsMH_03G0010200;OsMH_02G0036400;OsMH_12G0211500;OsMH_08G0379000;OsMH_01G0125600;OsMH_05G0132500	K01724+K01930+K03635+K13941+K13998+K14652+K18482+K18482	https:\\www.genome.jp\dbget-bin\www_bget?map00790
Porphyrin and chlorophyll metabolism	ko00860	23 out of 2296 1.00174216027875%	72 out of 13543 0.531639961603781%	0.00131849	OsMH_04G0546700;OsMH_10G0313800;OsMH_01G0172500;OsMH_03G0073900;OsMH_09G0126900;OsMH_01G0424200;OsMH_03G0195200;OsMH_03G0579000;OsMH_03G0345400;OsMH_01G0023800;OsMH_01G0024700;OsMH_01G0024800;OsMH_01G0684100;OsMH_02G0552100;OsMH_03G0041700;OsMH_07G0405300;OsMH_11G0016000;OsMH_10G0223300;OsMH_01G0114500;OsMH_03G0443000;OsMH_03G0263000;OsMH_06G0377500	K00218+K00218+K00231+K01599+K01719+K01772+K02303+K03403+K03404+K03405+K08100+K08100+K08100+K08101+K13071+K13071+K13544+K13544+K13545+K13606+K13606+K21480+K21480	https:\\www.genome.jp\dbget-bin\www_bget?map00860
Terpenoid backbone biosynthesis	ko00900	15 out of 2296 0.653310104529617%	67 out of 13543 0.49472051982574%	0.152546	OsMH_02G0481500;OsMH_01G0006000;OsMH_01G0008800;OsMH_01G0560500;OsMH_03G0016500;OsMH_07G0081900;OsMH_02G0450800;OsMH_05G0309500;OsMH_02G0386100;OsMH_05G0255100;OsMH_07G0384900;OsMH_06G0441700;OsMH_08G0082000;OsMH_03G0072600	K00021+K00099+K00626+K00787+K00919+K01641+K01662+K01770+K01823+K03526+K08658+K13789+K14066+K14066+K15891	https:\\www.genome.jp\dbget-bin\www_bget?map00900
Indole alkaloid biosynthesis	ko00901	8 out of 2296 0.348432055749129%	31 out of 13543 0.22890053902385%	0.14169	OsMH_05G0392200;OsMH_08G0033300;OsMH_08G0033400;OsMH_10G0211100;OsMH_12G0033200;OsMH_07G0414100;OsMH_08G0342600;OsMH_09G0213200	K01593+K01593+K01593+K01593+K01757+K01757+K01757+K01757	https:\\www.genome.jp\dbget-bin\www_bget?map00901
Monoterpenoid biosynthesis	ko00902	3 out of 2296 0.130662020905923%	13 out of 13543 0.0959905486229048%	0.382964	OsMH_02G0018700;OsMH_04G0417900;OsMH_04G0418200	K15086+K15095+K15095	https:\\www.genome.jp\dbget-bin\www_bget?map00902
Limonene and pinene degradation	ko00903	3 out of 2296 0.130662020905923%	8 out of 13543 0.0590711068448645%	0.140213	OsMH_12G0065600;OsMH_02G0496900;OsMH_11G0072800	K00128+K00128+K00128	https:\\www.genome.jp\dbget-bin\www_bget?map00903
Diterpenoid biosynthesis	ko00904	31 out of 2296 1.35017421602787%	91 out of 13543 0.671933840360334%	5.46239e-05	OsMH_01G0070600;OsMH_01G0097900;OsMH_02G0409600;OsMH_04G0318300;OsMH_05G0100700;OsMH_05G0395300;OsMH_01G0632200;OsMH_03G0618400;OsMH_12G0126200;OsMH_04G0079600;OsMH_04G0316900;OsMH_07G0395800;OsMH_07G0454700;OsMH_07G0455100;OsMH_07G0455200;OsMH_12G0252900;OsMH_02G0358600;OsMH_11G0253700;OsMH_04G0080100;OsMH_02G0082100;OsMH_02G0357700;OsMH_03G0318900;OsMH_06G0276400;OsMH_08G0401100;OsMH_04G0080900…	K04121+K04124+K04125+K04125+K04125+K04125+K04125+K05282+K05282+K13070+K13070+K13070+K13070+K13070+K13070+K13070+K14037+K14038+K14044+K14046+K16083+K16083+K16083+K16084+K16084+K16085+K20666+K20666+K20666+K21719+K22640	https:\\www.genome.jp\dbget-bin\www_bget?map00904
Brassinosteroid biosynthesis	ko00905	10 out of 2296 0.435540069686411%	26 out of 13543 0.19198109724581%	0.00737402	OsMH_12G0033700;OsMH_11G0038000;OsMH_01G0086600;OsMH_11G0071200;OsMH_02G0098600;OsMH_05G0303600;OsMH_06G0375200;OsMH_09G0079200;OsMH_09G0079600;OsMH_09G0270500	K09588+K09588+K09589+K09591+K15639+K15639+K15639+K20623+K20623+K20623	https:\\www.genome.jp\dbget-bin\www_bget?map00905
Carotenoid biosynthesis	ko00906	15 out of 2296 0.653310104529617%	58 out of 13543 0.428265524625268%	0.0563078	OsMH_12G0359200;OsMH_11G0334200;OsMH_07G0304700;OsMH_12G0197400;OsMH_12G0352200;OsMH_07G0046600;OsMH_07G0478800;OsMH_07G0189200;OsMH_02G0473300;OsMH_08G0371300;OsMH_09G0287700;OsMH_03G0022200;OsMH_10G0342500;OsMH_04G0434700;OsMH_01G0367000	K02291+K09835+K09838+K09840+K09840+K09840+K09841+K09842+K09843+K09843+K09843+K15746+K15746+K17912+K17913	https:\\www.genome.jp\dbget-bin\www_bget?map00906
Zeatin biosynthesis	ko00908	22 out of 2296 0.958188153310105%	96 out of 13543 0.708853282138374%	0.0805931	OsMH_01G0080000;OsMH_01G0087500;OsMH_01G0542100;OsMH_01G0679400;OsMH_10G0300800;OsMH_06G0487200;OsMH_01G0471500;OsMH_03G0578200;OsMH_04G0438400;OsMH_04G0445400;OsMH_01G0069500;OsMH_02G0100200;OsMH_08G0384500;OsMH_09G0173800;OsMH_10G0092300;OsMH_02G0364000;OsMH_02G0413700;OsMH_02G0520100;OsMH_04G0237900;OsMH_04G0411400;OsMH_06G0103200	K00279+K00279+K00279+K00279+K00279+K00791+K10760+K10760+K13495+K13495+K13495+K13496+K13496+K13496+K13496+K13496+K23452+K23452+K23452+K23452+K23452+K23452	https:\\www.genome.jp\dbget-bin\www_bget?map00908
Sesquiterpenoid and triterpenoid biosynthesis	ko00909	13 out of 2296 0.566202090592335%	276 out of 13543 2.03795318614783%	1	OsMH_01G0124500;OsMH_03G0520300;OsMH_09G0095400;OsMH_02G0251000;OsMH_04G0006700;OsMH_04G0255700;OsMH_04G0256600;OsMH_04G0258400;OsMH_04G0259300;OsMH_05G0143500;OsMH_02G0082200;OsMH_03G0072600	K14175+K15472+K15472+K15803+K15803+K15803+K15803+K15803+K15803+K15803+K15803+K15805+K15891	https:\\www.genome.jp\dbget-bin\www_bget?map00909
Nitrogen metabolism	ko00910	11 out of 2296 0.479094076655052%	47 out of 13543 0.347042752713579%	0.161176	OsMH_02G0426200;OsMH_03G0564900;OsMH_04G0429400;OsMH_01G0467300;OsMH_09G0293300;OsMH_08G0368400;OsMH_02G0503200;OsMH_03G0107700;OsMH_03G0495000;OsMH_08G0366700;OsMH_08G0367000	K00261+K00261+K00261+K00264+K01673+K01674+K01915+K01915+K01915+K10534+K10534	https:\\www.genome.jp\dbget-bin\www_bget?map00910
Sulfur metabolism	ko00920	9 out of 2296 0.39198606271777%	46 out of 13543 0.339658864357971%	0.376121	OsMH_12G0210900;OsMH_03G0084300;OsMH_06G0342400;OsMH_06G0122500;OsMH_07G0320200;OsMH_03G0522700;OsMH_04G0009200;OsMH_12G0069200;OsMH_01G0659200	K00387+K00640+K01738+K01739+K05907+K13811+K13811+K15422+K17285	https:\\www.genome.jp\dbget-bin\www_bget?map00920
Phenylpropanoid biosynthesis	ko00940	117 out of 2296 5.09581881533101%	410 out of 13543 3.02739422579931%	2.14369e-09	OsMH_02G0082800;OsMH_04G0131600;OsMH_08G0157100;OsMH_09G0238900;OsMH_12G0010000;OsMH_12G0010200;OsMH_01G0095100;OsMH_01G0156300;OsMH_01G0208700;OsMH_01G0208900;OsMH_01G0209100;OsMH_01G0264200;OsMH_01G0455100;OsMH_01G0697600;OsMH_01G0697800;OsMH_02G0128800;OsMH_02G0131200;OsMH_02G0585600;OsMH_03G0117600;OsMH_03G0208500;OsMH_03G0269000;OsMH_03G0302100;OsMH_03G0345700;OsMH_03G0538500;OsMH_04G0362700…	K00083+K00083+K00083+K00083+K00430+K00430+K00430+K00430+K00430+K00430+K00430+K00430+K00430+K00430+K00430+K00430+K00430+K00430+K00430+K00430+K00430+K00430+K00430+K00430+K00430+K00430+K00430+K00430+K00430+K00430+K00430+K00430+K00430+K00430+K00430+K00430+K00430+K00430+K00430+K00430+K00430+K00430+K00430+K00430+K00430+K00430+K00430+K00430+K00430+K00430+K00430+K00430+K00430+K00487+K01188+K01188+K01188+…	https:\\www.genome.jp\dbget-bin\www_bget?map00940
Flavonoid biosynthesis	ko00941	39 out of 2296 1.698606271777%	140 out of 13543 1.03374436978513%	0.00081543	OsMH_05G0220200;OsMH_11G0303200;OsMH_11G0330600;OsMH_01G0396300;OsMH_03G0204800;OsMH_04G0488500;OsMH_07G0469100;OsMH_11G0014700;OsMH_01G0080300;OsMH_01G0589400;OsMH_03G0170600;OsMH_06G0417600;OsMH_06G0446800;OsMH_07G0403200;OsMH_03G0469500;OsMH_04G0534300;OsMH_06G0073300;OsMH_06G0073500;OsMH_08G0432500;OsMH_09G0360600;OsMH_10G0209900;OsMH_10G0210300;OsMH_10G0210900;OsMH_11G0069400;OsMH_11G0069500…	K00487+K00660+K00660+K00660+K01859+K01859+K01859+K01859+K05278+K05278+K05278+K08695+K08695+K08695+K13065+K13065+K13065+K13065+K13065+K13065+K13065+K13065+K13065+K13065+K13065+K13065+K13082+K22440+K22440+K22845+K22845+K22845+K22845+K22845+K22845+K22845+K22845+K22845+K22845	https:\\www.genome.jp\dbget-bin\www_bget?map00941
Anthocyanin biosynthesis	ko00942	2 out of 2296 0.0871080139372822%	7 out of 13543 0.0516872184892564%	0.338272	OsMH_07G0042100;OsMH_08G0065400	K12930+K21383	https:\\www.genome.jp\dbget-bin\www_bget?map00942
Isoflavonoid biosynthesis	ko00943	21 out of 2296 0.914634146341463%	61 out of 13543 0.450417189692092%	0.000712694	OsMH_07G0335300;OsMH_07G0336100;OsMH_08G0373200;OsMH_09G0290800;OsMH_09G0290900;OsMH_09G0291700;OsMH_03G0536700;OsMH_02G0278500;OsMH_02G0278800;OsMH_02G0279100;OsMH_02G0280300;OsMH_02G0574400;OsMH_04G0483100;OsMH_06G0038700;OsMH_08G0065200;OsMH_11G0375400;OsMH_11G0385400;OsMH_01G0627700;OsMH_07G0006300;OsMH_08G0277900;OsMH_11G0094300	K13258+K13258+K13258+K13258+K13258+K13258+K13260+K13264+K13264+K13264+K13264+K13264+K13264+K13264+K13264+K25075+K25075+K25075+K25075+K25075+K25075	https:\\www.genome.jp\dbget-bin\www_bget?map00943
Flavone and flavonol biosynthesis	ko00944	12 out of 2296 0.522648083623693%	35 out of 13543 0.258436092446282%	0.00988783	OsMH_02G0278500;OsMH_02G0278800;OsMH_02G0279100;OsMH_02G0280300;OsMH_02G0574400;OsMH_04G0483100;OsMH_06G0038700;OsMH_08G0065200;OsMH_04G0410300;OsMH_11G0238800	K13264+K13264+K13264+K13264+K13264+K13264+K13264+K13264+K22771+K22771+K22771+K22772	https:\\www.genome.jp\dbget-bin\www_bget?map00944
Stilbenoid, diarylheptanoid and gingerol biosynthesis	ko00945	17 out of 2296 0.740418118466899%	80 out of 13543 0.590711068448645%	0.187798	OsMH_05G0220200;OsMH_03G0469500;OsMH_04G0534300;OsMH_06G0073300;OsMH_06G0073500;OsMH_08G0432500;OsMH_09G0360600;OsMH_10G0209900;OsMH_10G0210300;OsMH_10G0210900;OsMH_11G0069400;OsMH_11G0069500;OsMH_01G0524800;OsMH_08G0177600;OsMH_07G0313900;OsMH_07G0335100	K00487+K13065+K13065+K13065+K13065+K13065+K13065+K13065+K13065+K13065+K13065+K13065+K13065+K16040+K16040+K17212+K17212	https:\\www.genome.jp\dbget-bin\www_bget?map00945
Isoquinoline alkaloid biosynthesis	ko00950	12 out of 2296 0.522648083623693%	54 out of 13543 0.398729971202835%	0.193775	OsMH_03G0126600;OsMH_11G0384900;OsMH_02G0185800;OsMH_05G0392200;OsMH_08G0033300;OsMH_08G0033400;OsMH_10G0211100;OsMH_06G0350100;OsMH_01G0532000;OsMH_06G0327300;OsMH_01G0621200	K00276+K00307+K00815+K00815+K01593+K01593+K01593+K01593+K13384+K14454+K14455+K15849	https:\\www.genome.jp\dbget-bin\www_bget?map00950
Tropane, piperidine and pyridine alkaloid biosynthesis	ko00960	8 out of 2296 0.348432055749129%	217 out of 13543 1.60230377316695%	1	OsMH_03G0126600;OsMH_11G0384900;OsMH_02G0185800;OsMH_01G0670800;OsMH_11G0220000;OsMH_01G0532000;OsMH_06G0327300;OsMH_01G0621200	K00276+K00815+K00815+K08081+K08081+K14454+K14455+K15849	https:\\www.genome.jp\dbget-bin\www_bget?map00960
Betalain biosynthesis	ko00965	12 out of 2296 0.522648083623693%	31 out of 13543 0.22890053902385%	0.00322762	OsMH_05G0392200;OsMH_08G0033300;OsMH_08G0033400;OsMH_10G0211100;OsMH_12G0021300;OsMH_01G0428300;OsMH_01G0627300;OsMH_02G0475800;OsMH_04G0338200;OsMH_08G0376900;OsMH_09G0296200;OsMH_11G0026200	K01593+K01593+K01593+K01593+K15777+K15777+K15777+K15777+K15777+K15777+K15777+K15777	https:\\www.genome.jp\dbget-bin\www_bget?map00965
Glucosinolate biosynthesis	ko00966	3 out of 2296 0.130662020905923%	9 out of 13543 0.0664549952004726%	0.184971	OsMH_03G0114200;OsMH_03G0355000;OsMH_04G0074300	K00826+K13027+K13027	https:\\www.genome.jp\dbget-bin\www_bget?map00966
Aminoacyl-tRNA biosynthesis	ko00970	20 out of 2296 0.871080139372822%	152 out of 13543 1.12235103005243%	0.917236	OsMH_01G0618100;OsMH_10G0373900;OsMH_01G0114300;OsMH_01G0419800;OsMH_01G0521000;OsMH_01G0582000;OsMH_04G0457300;OsMH_05G0332800;OsMH_11G0066000;OsMH_03G0154700;OsMH_08G0138000;OsMH_07G0055900;OsMH_05G0075700;OsMH_11G0307900;OsMH_04G0003100;OsMH_05G0421200;OsMH_08G0391900;OsMH_09G0075000;OsMH_11G0059100;OsMH_06G0002800	K01866+K01866+K01870+K01870+K01870+K01870+K01870+K01870+K01870+K01872+K01872+K01873+K01886+K02433+K02433+K02433+K02433+K02433+K02433+K14164	https:\\www.genome.jp\dbget-bin\www_bget?map00970
Biosynthesis of unsaturated fatty acids	ko01040	10 out of 2296 0.435540069686411%	49 out of 13543 0.361810529424795%	0.312901	OsMH_11G0356400;OsMH_01G0055900;OsMH_05G0053700;OsMH_06G0002700;OsMH_06G0256200;OsMH_01G0662300;OsMH_03G0290900;OsMH_08G0088100;OsMH_02G0571800;OsMH_03G0485500	K00232+K00232+K00232+K00232+K00232+K03921+K03921+K03921+K07513+K10246	https:\\www.genome.jp\dbget-bin\www_bget?map01040
Metabolic pathways	ko01100	1067 out of 2296 46.4721254355401%	5605 out of 13543 41.3866942331832%	3.61966e-08	OsMH_02G0416400;OsMH_01G0601700;OsMH_01G0601900;OsMH_05G0345900;OsMH_02G0004800;OsMH_02G0137600;OsMH_02G0520500;OsMH_02G0521100;OsMH_06G0102600;OsMH_02G0481500;OsMH_12G0364200;OsMH_08G0334900;OsMH_05G0081100;OsMH_01G0162200;OsMH_01G0444300;OsMH_05G0445400;OsMH_07G0364100;OsMH_06G0009100;OsMH_02G0383000;OsMH_03G0190300;OsMH_03G0281600;OsMH_06G0420800;OsMH_02G0296200;OsMH_03G0527000;OsMH_04G0289500…	K00001+K00002+K00002+K00002+K00016+K00020+K00020+K00020+K00020+K00021+K00026+K00026+K00029+K00030+K00031+K00031+K00031+K00033+K00036+K00036+K00036+K00058+K00059+K00059+K00059+K00059+K00059+K00059+K00059+K00074+K00083+K00083+K00083+K00083+K00099+K00103+K00103+K00103+K00106+K00108+K00121+K00121+K00122+K00128+K00128+K00128+K00134+K00162+K00162+K00162+K00166+K00167+K00207+K00208+K00218+K00218+K00227+…	https:\\www.genome.jp\dbget-bin\www_bget?map01100
Biosynthesis of secondary metabolites	ko01110	653 out of 2296 28.4407665505226%	2825 out of 13543 20.8594846045928%	3.7933e-11	OsMH_02G0416400;OsMH_01G0601700;OsMH_01G0601900;OsMH_05G0345900;OsMH_01G0678900;OsMH_02G0004800;OsMH_02G0481500;OsMH_12G0364200;OsMH_08G0334900;OsMH_01G0162200;OsMH_01G0444300;OsMH_05G0445400;OsMH_07G0364100;OsMH_06G0009100;OsMH_02G0383000;OsMH_03G0190300;OsMH_03G0281600;OsMH_06G0420800;OsMH_02G0296200;OsMH_03G0527000;OsMH_04G0289500;OsMH_06G0073200;OsMH_07G0061900;OsMH_07G0062000;OsMH_10G0277200…	K00001+K00002+K00002+K00002+K00006+K00016+K00021+K00026+K00026+K00030+K00031+K00031+K00031+K00033+K00036+K00036+K00036+K00058+K00059+K00059+K00059+K00059+K00059+K00059+K00059+K00083+K00083+K00083+K00083+K00099+K00106+K00111+K00121+K00121+K00128+K00128+K00128+K00134+K00162+K00162+K00162+K00166+K00167+K00208+K00218+K00218+K00224+K00227+K00231+K00232+K00232+K00232+K00232+K00232+K00234+K00236+K00264+…	https:\\www.genome.jp\dbget-bin\www_bget?map01110
Carbon metabolism	ko01200	103 out of 2296 4.48606271777003%	383 out of 13543 2.82802924019789%	4.91196e-07	OsMH_12G0364200;OsMH_08G0334900;OsMH_05G0081100;OsMH_01G0162200;OsMH_01G0444300;OsMH_05G0445400;OsMH_07G0364100;OsMH_06G0009100;OsMH_02G0383000;OsMH_03G0190300;OsMH_03G0281600;OsMH_06G0420800;OsMH_01G0556600;OsMH_03G0076900;OsMH_07G0421700;OsMH_06G0226300;OsMH_02G0384200;OsMH_03G0433600;OsMH_09G0330700;OsMH_11G0356400;OsMH_01G0055900;OsMH_05G0053700;OsMH_06G0002700;OsMH_06G0256200;OsMH_07G0030500…	K00026+K00026+K00029+K00030+K00031+K00031+K00031+K00033+K00036+K00036+K00036+K00058+K00074+K00121+K00121+K00122+K00134+K00162+K00162+K00162+K00232+K00232+K00232+K00232+K00232+K00234+K00236+K00261+K00261+K00261+K00382+K00382+K00616+K00626+K00627+K00627+K00627+K00627+K00640+K00658+K00814+K00814+K00831+K00844+K00844+K00850+K00850+K00850+K00850+K00850+K00873+K00873+K00873+K00873+K00873+K00927+K00927+…	https:\\www.genome.jp\dbget-bin\www_bget?map01200
2-Oxocarboxylic acid metabolism	ko01210	21 out of 2296 0.914634146341463%	78 out of 13543 0.575943291737429%	0.0177404	OsMH_01G0162200;OsMH_01G0444300;OsMH_05G0445400;OsMH_07G0364100;OsMH_03G0071600;OsMH_10G0224500;OsMH_05G0026100;OsMH_03G0114200;OsMH_07G0211000;OsMH_02G0088000;OsMH_02G0125100;OsMH_04G0304800;OsMH_04G0305200;OsMH_02G0390100;OsMH_03G0032800;OsMH_08G0079900;OsMH_03G0355000;OsMH_04G0074300;OsMH_01G0532000;OsMH_06G0327300;OsMH_08G0406000	K00030+K00031+K00031+K00031+K00814+K00814+K00818+K00826+K00928+K01647+K01647+K01652+K01652+K01653+K01681+K01681+K13027+K13027+K14454+K14455+K14677	https:\\www.genome.jp\dbget-bin\www_bget?map01210
Fatty acid metabolism	ko01212	29 out of 2296 1.26306620209059%	121 out of 13543 0.893450491028576%	0.0298481	OsMH_02G0296200;OsMH_03G0527000;OsMH_04G0289500;OsMH_06G0073200;OsMH_07G0061900;OsMH_07G0062000;OsMH_10G0277200;OsMH_09G0096500;OsMH_11G0356400;OsMH_01G0055900;OsMH_05G0053700;OsMH_06G0002700;OsMH_06G0256200;OsMH_01G0008800;OsMH_03G0002000;OsMH_11G0325500;OsMH_12G0038500;OsMH_05G0029400;OsMH_11G0040600;OsMH_01G0662300;OsMH_03G0290900;OsMH_08G0088100;OsMH_02G0571800;OsMH_03G0270200;OsMH_04G0346300…	K00059+K00059+K00059+K00059+K00059+K00059+K00059+K00208+K00232+K00232+K00232+K00232+K00232+K00626+K01074+K01897+K01897+K01897+K01897+K03921+K03921+K03921+K07513+K09458+K09458+K09458+K10246+K10527+K10527	https:\\www.genome.jp\dbget-bin\www_bget?map01212
Biosynthesis of amino acids	ko01230	85 out of 2296 3.70209059233449%	341 out of 13543 2.51790592926235%	9.87868e-05	OsMH_01G0162200;OsMH_01G0444300;OsMH_05G0445400;OsMH_07G0364100;OsMH_06G0420800;OsMH_02G0384200;OsMH_01G0467300;OsMH_01G0667600;OsMH_03G0084300;OsMH_03G0023000;OsMH_06G0028500;OsMH_03G0071600;OsMH_10G0224500;OsMH_05G0026100;OsMH_03G0114200;OsMH_03G0049600;OsMH_05G0087800;OsMH_05G0403900;OsMH_06G0044700;OsMH_09G0296900;OsMH_10G0237100;OsMH_12G0039700;OsMH_04G0546000;OsMH_10G0373200;OsMH_11G0041800…	K00030+K00031+K00031+K00031+K00058+K00134+K00264+K00616+K00640+K00766+K00800+K00814+K00814+K00818+K00826+K00831+K00850+K00850+K00850+K00850+K00850+K00873+K00873+K00873+K00873+K00873+K00927+K00927+K00927+K00928+K00948+K01609+K01609+K01609+K01620+K01623+K01623+K01626+K01626+K01647+K01647+K01652+K01652+K01653+K01657+K01681+K01681+K01689+K01689+K01689+K01695+K01735+K01738+K01739+K01754+K01803+K01803+…	https:\\www.genome.jp\dbget-bin\www_bget?map01230
Biosynthesis of cofactors	ko01240	85 out of 2296 3.70209059233449%	402 out of 13543 2.96832311895444%	0.0154745	OsMH_01G0601700;OsMH_01G0601900;OsMH_05G0345900;OsMH_02G0296200;OsMH_03G0527000;OsMH_04G0289500;OsMH_06G0073200;OsMH_07G0061900;OsMH_07G0062000;OsMH_10G0277200;OsMH_02G0507200;OsMH_04G0272500;OsMH_08G0012200;OsMH_12G0065600;OsMH_02G0496900;OsMH_11G0072800;OsMH_09G0096500;OsMH_01G0172500;OsMH_02G0031000;OsMH_03G0450800;OsMH_05G0048400;OsMH_02G0063000;OsMH_06G0045100;OsMH_08G0142900;OsMH_01G0510100…	K00002+K00002+K00002+K00059+K00059+K00059+K00059+K00059+K00059+K00059+K00103+K00103+K00103+K00128+K00128+K00128+K00208+K00231+K00278+K00382+K00382+K00457+K00591+K00609+K00652+K00763+K00826+K00831+K00868+K00873+K00873+K00873+K00873+K00873+K00939+K00939+K00939+K00940+K00966+K01012+K01599+K01661+K01719+K01772+K01809+K01922+K01930+K01937+K02303+K03146+K03517+K03635+K03644+K03644+K06215+K08679+K08679+…	https:\\www.genome.jp\dbget-bin\www_bget?map01240
ABC transporters	ko02010	45 out of 2296 1.95993031358885%	145 out of 13543 1.07066381156317%	2.0226e-05	OsMH_02G0104000;OsMH_04G0503600;OsMH_08G0301100;OsMH_01G0654100;OsMH_07G0276500;OsMH_01G0329500;OsMH_01G0478500;OsMH_02G0084700;OsMH_02G0462900;OsMH_03G0201000;OsMH_03G0621300;OsMH_04G0357600;OsMH_04G0514600;OsMH_05G0024900;OsMH_07G0415900;OsMH_10G0361800;OsMH_06G0023800;OsMH_01G0068000;OsMH_01G0242900;OsMH_04G0107100;OsMH_04G0470100;OsMH_11G0047400;OsMH_01G0700500;OsMH_12G0173400;OsMH_12G0173600…	K05643+K05643+K05643+K05656+K05657+K05658+K05658+K05658+K05658+K05658+K05658+K05658+K05658+K05658+K05658+K05658+K05658+K05662+K05665+K05665+K05665+K05665+K05665+K05666+K05674+K05677+K05681+K05681+K05681+K05681+K05681+K05681+K05681+K05681+K05681+K08711+K08711+K08711+K08711+K08711+K08711+K08711+K08711+K08711+K08711	https:\\www.genome.jp\dbget-bin\www_bget?map02010
Ribosome biogenesis in eukaryotes	ko03008	29 out of 2296 1.26306620209059%	172 out of 13543 1.27002879716459%	0.545047	OsMH_03G0576200;OsMH_01G0167000;OsMH_08G0206000;OsMH_01G0691600;OsMH_05G0233400;OsMH_05G0462900;OsMH_03G0010600;OsMH_10G0320600;OsMH_11G0375500;OsMH_11G0385300;OsMH_12G0060600;OsMH_03G0056600;OsMH_02G0171500;OsMH_12G0366100;OsMH_07G0116500;OsMH_04G0432500;OsMH_12G0346100;OsMH_07G0404700;OsMH_04G0473900;OsMH_05G0399100;OsMH_11G0033200;OsMH_03G0217100;OsMH_03G0202900;OsMH_04G0522700;OsMH_03G0571400…	K01164+K03097+K03264+K06943+K07562+K07562+K07936+K11129+K11883+K11883+K14521+K14521+K14521+K14525+K14544+K14546+K14549+K14550+K14552+K14553+K14555+K14558+K14559+K14564+K14569+K14570+K14573+K14573+K14575	https:\\www.genome.jp\dbget-bin\www_bget?map03008
Ribosome	ko03010	21 out of 2296 0.914634146341463%	384 out of 13543 2.8354131285535%	1	OsMH_03G0523100;OsMH_03G0594100;OsMH_05G0437700;OsMH_05G0443700;OsMH_02G0147500;OsMH_06G0446900;OsMH_10G0238300;OsMH_09G0324700;OsMH_01G0563500;OsMH_03G0227700;OsMH_03G0530800;OsMH_02G0576100;OsMH_12G0027900;OsMH_01G0383300;OsMH_02G0013600;OsMH_05G0413100;OsMH_01G0697500;OsMH_07G0369300;OsMH_06G0467400	K02875+K02881+K02882+K02885+K02888+K02895+K02911+K02912+K02914+K02927+K02933+K02933+K02939+K02941+K02945+K02945+K02945+K02947+K02949+K02957+K02995	https:\\www.genome.jp\dbget-bin\www_bget?map03010
RNA transport	ko03013	50 out of 2296 2.17770034843206%	295 out of 13543 2.17824706490438%	0.525474	OsMH_02G0035300;OsMH_01G0113900;OsMH_05G0455100;OsMH_12G0012400;OsMH_01G0575700;OsMH_05G0208800;OsMH_07G0120800;OsMH_11G0017200;OsMH_04G0289100;OsMH_09G0240700;OsMH_06G0460900;OsMH_10G0084700;OsMH_03G0038200;OsMH_01G0691600;OsMH_05G0233400;OsMH_05G0462900;OsMH_10G0344300;OsMH_07G0425500;OsMH_03G0214200;OsMH_11G0161400;OsMH_01G0497500;OsMH_01G0596300;OsMH_01G0709100;OsMH_03G0197400;OsMH_05G0412100…	K01164+K02516+K03231+K03231+K03236+K03239+K03239+K03239+K03239+K03239+K03247+K03247+K03260+K03262+K05019+K05749+K07562+K07562+K07936+K10577+K12875+K12882+K13130+K14292+K14292+K14292+K14292+K14292+K14292+K14292+K14292+K14297+K14297+K14297+K14298+K14300+K14303+K14304+K14306+K14307+K14308+K14308+K14309+K14310+K14311+K14314+K14317+K14318+K14525+K18213	https:\\www.genome.jp\dbget-bin\www_bget?map03013
mRNA surveillance pathway	ko03015	20 out of 2296 0.871080139372822%	213 out of 13543 1.57276821974452%	0.999465	OsMH_02G0540600;OsMH_02G0248800;OsMH_03G0058000;OsMH_02G0574100;OsMH_01G0071500;OsMH_05G0428600;OsMH_08G0018500;OsMH_07G0425500;OsMH_03G0214200;OsMH_03G0187000;OsMH_08G0301500;OsMH_01G0667900;OsMH_02G0516300;OsMH_03G0104600;OsMH_03G0504600;OsMH_03G0615100;OsMH_03G0184500;OsMH_08G0196700;OsMH_12G0313900;OsMH_01G0685100	K00565+K03267+K04382+K06269+K11584+K11584+K11584+K12875+K12882+K14376+K14397+K14399+K14399+K14399+K14399+K14403+K14405+K14409+K14411+K15542	https:\\www.genome.jp\dbget-bin\www_bget?map03015
RNA degradation	ko03018	28 out of 2296 1.21951219512195%	198 out of 13543 1.4620098944104%	0.878199	OsMH_05G0087800;OsMH_05G0403900;OsMH_06G0044700;OsMH_09G0296900;OsMH_10G0237100;OsMH_02G0398800;OsMH_07G0060600;OsMH_04G0362300;OsMH_05G0425700;OsMH_08G0253300;OsMH_02G0299700;OsMH_06G0030700;OsMH_10G0081200;OsMH_09G0320100;OsMH_12G0142500;OsMH_01G0571100;OsMH_04G0344400;OsMH_04G0545800;OsMH_10G0282900;OsMH_10G0307200;OsMH_06G0032300;OsMH_10G0251000;OsMH_03G0002700;OsMH_02G0542900;OsMH_03G0600500…	K00850+K00850+K00850+K00850+K00850+K00962+K00962+K01148+K01148+K01148+K01689+K01689+K01689+K04043+K04077+K04077+K04077+K04077+K04077+K04077+K12581+K12581+K12604+K12605+K12611+K12617+K14442+K14442	https:\\www.genome.jp\dbget-bin\www_bget?map03018
RNA polymerase	ko03020	8 out of 2296 0.348432055749129%	728 out of 13543 5.37547072288267%	1	OsMH_10G0313000;OsMH_02G0106100;OsMH_06G0163100;OsMH_10G0335700;OsMH_11G0038200;OsMH_02G0444100;OsMH_01G0465300	K03002+K03006+K03006+K03006+K03006+K03013+K03019+K03023	https:\\www.genome.jp\dbget-bin\www_bget?map03020
Basal transcription factors	ko03022	3 out of 2296 0.130662020905923%	67 out of 13543 0.49472051982574%	0.99959	OsMH_11G0222400;OsMH_02G0541500;OsMH_03G0485700	K03122+K03143+K03143	https:\\www.genome.jp\dbget-bin\www_bget?map03022
DNA replication	ko03030	35 out of 2296 1.52439024390244%	102 out of 13543 0.753156612272022%	1.55348e-05	OsMH_02G0555900;OsMH_12G0304300;OsMH_01G0343300;OsMH_01G0619400;OsMH_12G0113000;OsMH_02G0306900;OsMH_05G0051800;OsMH_11G0073000;OsMH_03G0025400;OsMH_04G0511500;OsMH_11G0262400;OsMH_05G0362100;OsMH_05G0124600;OsMH_05G0255800;OsMH_01G0093600;OsMH_05G0417000;OsMH_02G0562100;OsMH_11G0395300;OsMH_03G0100800;OsMH_05G0009300;OsMH_02G0581100;OsMH_06G0455900;OsMH_01G0139300;OsMH_04G0469800;OsMH_04G0371600…	K02209+K02210+K02212+K02320+K02321+K02324+K02325+K02327+K02328+K02335+K02540+K02541+K02542+K02684+K03504+K04799+K04802+K07466+K07466+K07466+K10739+K10739+K10740+K10742+K10744+K10747+K10755+K10755+K10755+K10755+K10755+K10756+K10756+K10756+K10756	https:\\www.genome.jp\dbget-bin\www_bget?map03030
Spliceosome	ko03040	38 out of 2296 1.65505226480836%	357 out of 13543 2.63604814295208%	0.999742	OsMH_01G0472100;OsMH_03G0158800;OsMH_05G0349600;OsMH_06G0041800;OsMH_03G0255000;OsMH_02G0369800;OsMH_11G0277300;OsMH_02G0302700;OsMH_04G0303400;OsMH_02G0227000;OsMH_05G0016800;OsMH_05G0289800;OsMH_11G0433100;OsMH_11G0435500;OsMH_04G0009100;OsMH_10G0236900;OsMH_11G0275300;OsMH_11G0269300;OsMH_01G0420400;OsMH_05G0414700;OsMH_05G0438500;OsMH_05G0453200;OsMH_01G0691200;OsMH_06G0381200;OsMH_03G0522600…	K03283+K03283+K03283+K06063+K10599+K11087+K11094+K11094+K11094+K11094+K12811+K12811+K12813+K12818+K12818+K12818+K12818+K12833+K12834+K12835+K12835+K12835+K12835+K12835+K12837+K12852+K12854+K12854+K12858+K12867+K12867+K12875+K12882+K12891+K12891+K12900+K12900+K12900	https:\\www.genome.jp\dbget-bin\www_bget?map03040
Proteasome	ko03050	16 out of 2296 0.696864111498258%	100 out of 13543 0.738388835560806%	0.641838	OsMH_03G0168600;OsMH_05G0020000;OsMH_07G0414600;OsMH_08G0420600;OsMH_01G0380400;OsMH_01G0694100;OsMH_05G0142200;OsMH_05G0293900;OsMH_05G0318700;OsMH_07G0474400;OsMH_09G0356500;OsMH_09G0359500;OsMH_10G0365400;OsMH_03G0305400;OsMH_08G0280800;OsMH_10G0240800	K02725+K02725+K02730+K02732+K03029+K03029+K03029+K03029+K03029+K03029+K03029+K03029+K03029+K03038+K06699+K06699	https:\\www.genome.jp\dbget-bin\www_bget?map03050
Protein export	ko03060	10 out of 2296 0.435540069686411%	136 out of 13543 1.0042088163627%	0.999691	OsMH_05G0391000;OsMH_01G0692100;OsMH_12G0002600;OsMH_12G0046700;OsMH_12G0046800;OsMH_02G0013900;OsMH_03G0179000;OsMH_08G0146200;OsMH_02G0580300;OsMH_02G0580400	K03106+K03110+K09481+K09490+K09490+K09490+K10956+K10956+K13280+K13280	https:\\www.genome.jp\dbget-bin\www_bget?map03060
Base excision repair	ko03410	23 out of 2296 1.00174216027875%	80 out of 13543 0.590711068448645%	0.0058787	OsMH_12G0145000;OsMH_01G0558300;OsMH_04G0392400;OsMH_06G0416300;OsMH_02G0306900;OsMH_05G0051800;OsMH_11G0073000;OsMH_03G0025400;OsMH_04G0511500;OsMH_01G0093600;OsMH_06G0118400;OsMH_04G0542100;OsMH_05G0417000;OsMH_02G0562100;OsMH_03G0557400;OsMH_01G0469500;OsMH_02G0289300;OsMH_05G0336500;OsMH_05G0337300;OsMH_08G0362700;OsMH_02G0323100;OsMH_07G0226300	K01142+K01246+K01246+K01246+K02324+K02325+K02327+K02328+K02335+K03504+K03512+K03648+K04799+K04802+K10563+K10569+K10747+K10773+K10773+K10773+K10773+K10798+K24070	https:\\www.genome.jp\dbget-bin\www_bget?map03410
Nucleotide excision repair	ko03420	28 out of 2296 1.21951219512195%	127 out of 13543 0.937753821162224%	0.0812851	OsMH_02G0306900;OsMH_05G0051800;OsMH_11G0073000;OsMH_03G0025400;OsMH_04G0511500;OsMH_02G0541500;OsMH_03G0485700;OsMH_01G0093600;OsMH_07G0304900;OsMH_02G0562100;OsMH_11G0395300;OsMH_03G0100800;OsMH_05G0009300;OsMH_01G0610000;OsMH_02G0581100;OsMH_06G0455900;OsMH_01G0139300;OsMH_01G0469500;OsMH_12G0085200;OsMH_01G0506700;OsMH_04G0448900;OsMH_05G0406900;OsMH_11G0117700;OsMH_12G0153400;OsMH_02G0474200…	K02324+K02325+K02327+K02328+K02335+K03143+K03143+K03504+K03657+K04802+K07466+K07466+K07466+K10570+K10739+K10739+K10740+K10747+K10755+K10755+K10755+K10755+K10755+K10756+K10756+K10756+K10756+K10839	https:\\www.genome.jp\dbget-bin\www_bget?map03420
Mismatch repair	ko03430	26 out of 2296 1.13240418118467%	92 out of 13543 0.679317728715942%	0.00456685	OsMH_11G0073000;OsMH_03G0025400;OsMH_01G0093600;OsMH_07G0304900;OsMH_02G0562100;OsMH_02G0075800;OsMH_10G0322900;OsMH_11G0395300;OsMH_03G0100800;OsMH_05G0009300;OsMH_01G0073500;OsMH_09G0243300;OsMH_02G0581100;OsMH_06G0455900;OsMH_01G0139300;OsMH_01G0469500;OsMH_12G0085200;OsMH_01G0506700;OsMH_04G0448900;OsMH_05G0406900;OsMH_11G0117700;OsMH_12G0153400;OsMH_02G0474200;OsMH_02G0535700;OsMH_08G0016300…	K02327+K02328+K03504+K03657+K04802+K07456+K07456+K07466+K07466+K07466+K08737+K08737+K10739+K10739+K10740+K10747+K10755+K10755+K10755+K10755+K10755+K10756+K10756+K10756+K10756+K10858	https:\\www.genome.jp\dbget-bin\www_bget?map03430
Homologous recombination	ko03440	40 out of 2296 1.74216027874564%	187 out of 13543 1.38078712249871%	0.0660686	OsMH_11G0073000;OsMH_03G0025400;OsMH_04G0511500;OsMH_01G0093600;OsMH_01G0646000;OsMH_11G0305400;OsMH_11G0361300;OsMH_11G0395300;OsMH_03G0100800;OsMH_05G0009300;OsMH_01G0683000;OsMH_04G0401600;OsMH_05G0393100;OsMH_12G0328900;OsMH_03G0181300;OsMH_07G0477100;OsMH_08G0315900;OsMH_11G0076500;OsMH_02G0581100;OsMH_06G0455900;OsMH_01G0139300;OsMH_04G0510300;OsMH_10G0304400;OsMH_05G0292300;OsMH_07G0479500…	K02327+K02328+K02335+K03504+K03553+K03655+K04482+K07466+K07466+K07466+K08991+K10683+K10683+K10683+K10728+K10728+K10728+K10728+K10728+K10739+K10739+K10740+K10865+K10867+K10875+K10875+K10880+K10882+K10901+K12173+K12173+K12173+K12173+K12173+K12173+K12173+K12173+K12173+K12173+K12173	https:\\www.genome.jp\dbget-bin\www_bget?map03440
Non-homologous end-joining	ko03450	4 out of 2296 0.174216027874564%	9 out of 13543 0.0664549952004726%	0.0506978	OsMH_06G0118400;OsMH_05G0417000;OsMH_04G0510300;OsMH_03G0519900	K03512+K04799+K10865+K10886	https:\\www.genome.jp\dbget-bin\www_bget?map03450
MAPK signaling pathway - plant	ko04016	167 out of 2296 7.27351916376307%	1080 out of 13543 7.97459942405671%	0.920891	OsMH_07G0304800;OsMH_01G0568800;OsMH_02G0525800;OsMH_06G0097400;OsMH_07G0418900;OsMH_06G0484600;OsMH_04G0403600;OsMH_05G0245900;OsMH_06G0077700;OsMH_02G0530700;OsMH_03G0144700;OsMH_04G0253300;OsMH_11G0407400;OsMH_12G0039800;OsMH_01G0012400;OsMH_01G0036100;OsMH_01G0347600;OsMH_01G0691500;OsMH_03G0205000;OsMH_04G0526600;OsMH_05G0150700;OsMH_05G0364200;OsMH_07G0351400;OsMH_09G0188700;OsMH_10G0018100…	K00940+K02183+K02183+K02183+K02183+K03781+K13413+K13413+K13413+K13414+K13414+K13414+K13416+K13416+K13416+K13416+K13416+K13416+K13416+K13416+K13416+K13416+K13416+K13416+K13416+K13416+K13416+K13416+K13416+K13420+K13420+K13420+K13420+K13420+K13420+K13420+K13420+K13420+K13420+K13420+K13420+K13422+K13422+K13422+K13422+K13422+K13422+K13422+K13422+K13422+K13424+K13424+K13424+K13424+K13424+K13424+K13425+…	https:\\www.genome.jp\dbget-bin\www_bget?map04016
Phosphatidylinositol signaling system	ko04070	32 out of 2296 1.39372822299652%	174 out of 13543 1.2847965738758%	0.335437	OsMH_03G0144500;OsMH_03G0228900;OsMH_09G0174000;OsMH_11G0120500;OsMH_02G0263400;OsMH_03G0113500;OsMH_03G0506000;OsMH_04G0559000;OsMH_08G0003800;OsMH_09G0097200;OsMH_09G0241200;OsMH_06G0100300;OsMH_08G0326100;OsMH_01G0568800;OsMH_02G0525800;OsMH_06G0097400;OsMH_07G0418900;OsMH_03G0302400;OsMH_05G0024600;OsMH_10G0119800;OsMH_12G0182500;OsMH_04G0531600;OsMH_09G0303900;OsMH_12G0069200;OsMH_02G0343000…	K00889+K00889+K00889+K00889+K00913+K00913+K00913+K00921+K00921+K00921+K00921+K01092+K01099+K02183+K02183+K02183+K02183+K05857+K05857+K05857+K10572+K10572+K13711+K15422+K18081+K18081+K18081+K18081+K18081+K20278+K20279+K20279	https:\\www.genome.jp\dbget-bin\www_bget?map04070
Plant hormone signal transduction	ko04075	206 out of 2296 8.97212543554007%	1216 out of 13543 8.9788082404194%	0.517992	OsMH_12G0262400;OsMH_01G0367600;OsMH_05G0034100;OsMH_05G0418200;OsMH_06G0056400;OsMH_06G0094100;OsMH_09G0286400;OsMH_04G0403600;OsMH_05G0245900;OsMH_06G0077700;OsMH_01G0030800;OsMH_01G0134200;OsMH_01G0312100;OsMH_01G0496600;OsMH_01G0576900;OsMH_01G0660400;OsMH_01G0664300;OsMH_02G0014600;OsMH_02G0035600;OsMH_02G0050200;OsMH_02G0088300;OsMH_02G0132400;OsMH_02G0409000;OsMH_04G0360600;OsMH_04G0435200…	K12126+K12126+K12126+K12126+K12126+K12126+K12126+K13413+K13413+K13413+K13415+K13415+K13415+K13415+K13415+K13415+K13415+K13415+K13415+K13415+K13415+K13415+K13415+K13415+K13415+K13415+K13415+K13415+K13415+K13415+K13415+K13415+K13415+K13415+K13415+K13415+K13415+K13415+K13415+K13415+K13415+K13415+K13415+K13415+K13416+K13416+K13416+K13416+K13416+K13416+K13416+K13416+K13416+K13416+K13416+K13416+K13416+…	https:\\www.genome.jp\dbget-bin\www_bget?map04075
Ubiquitin mediated proteolysis	ko04120	51 out of 2296 2.2212543554007%	312 out of 13543 2.30377316694972%	0.637372	OsMH_11G0333900;OsMH_12G0333200;OsMH_07G0425000;OsMH_03G0119200;OsMH_08G0445300;OsMH_06G0443500;OsMH_03G0180200;OsMH_02G0468800;OsMH_03G0016100;OsMH_04G0478200;OsMH_10G0334700;OsMH_01G0629900;OsMH_12G0098200;OsMH_12G0118100;OsMH_01G0020500;OsMH_01G0022000;OsMH_01G0022100;OsMH_02G0025900;OsMH_03G0595300;OsMH_06G0193000;OsMH_01G0158700;OsMH_06G0047800;OsMH_06G0279800;OsMH_09G0123400;OsMH_08G0011300…	K02927+K03094+K03094+K03094+K03353+K03354+K03355+K03358+K03363+K03363+K03363+K03363+K03875+K04506+K04506+K04506+K04506+K04506+K04506+K04506+K04506+K06688+K06689+K06689+K06689+K09561+K10144+K10144+K10260+K10260+K10260+K10260+K10260+K10260+K10260+K10260+K10260+K10260+K10260+K10260+K10570+K10577+K10579+K10581+K10581+K10590+K10599+K10601+K10614+K10615+K10615	https:\\www.genome.jp\dbget-bin\www_bget?map04120
Sulfur relay system	ko04122	2 out of 2296 0.0871080139372822%	14 out of 13543 0.103374436978513%	0.713817	OsMH_02G0036400;OsMH_02G0561500	K03635+K11996	https:\\www.genome.jp\dbget-bin\www_bget?map04122
SNARE interactions in vesicular transport	ko04130	5 out of 2296 0.217770034843206%	54 out of 13543 0.398729971202835%	0.963669	OsMH_06G0059800;OsMH_08G0009100;OsMH_08G0340600;OsMH_03G0075300;OsMH_01G0698800	K08486+K08486+K08495+K08505+K08516	https:\\www.genome.jp\dbget-bin\www_bget?map04130
Autophagy - other	ko04136	17 out of 2296 0.740418118466899%	55 out of 13543 0.406113859558443%	0.00773801	OsMH_03G0058000;OsMH_02G0075900;OsMH_02G0421700;OsMH_03G0432700;OsMH_01G0409800;OsMH_12G0000400;OsMH_07G0296900;OsMH_07G0322700;OsMH_08G0080500;OsMH_11G0000200;OsMH_04G0550500;OsMH_04G0558600;OsMH_12G0032000;OsMH_03G0525400;OsMH_10G0075200;OsMH_02G0551100	K04382+K08330+K08331+K08334+K08337+K08341+K08341+K08341+K08341+K08341+K08342+K08343+K08343+K17606+K17890+K17907+K17908	https:\\www.genome.jp\dbget-bin\www_bget?map04136
Protein processing in endoplasmic reticulum	ko04141	49 out of 2296 2.13414634146341%	432 out of 13543 3.18983976962268%	0.999632	OsMH_04G0251200;OsMH_04G0251500;OsMH_04G0253000;OsMH_11G0333900;OsMH_12G0333200;OsMH_07G0425000;OsMH_01G0472100;OsMH_03G0158800;OsMH_05G0349600;OsMH_04G0006200;OsMH_08G0394500;OsMH_12G0076000;OsMH_01G0099500;OsMH_01G0526700;OsMH_02G0137200;OsMH_01G0154800;OsMH_07G0234700;OsMH_06G0047800;OsMH_06G0279800;OsMH_09G0123400;OsMH_12G0303900;OsMH_01G0139600;OsMH_03G0596400;OsMH_01G0524000;OsMH_01G0261900…	K01456+K01456+K01456+K03094+K03094+K03094+K03283+K03283+K03283+K04079+K04079+K04374+K04374+K04374+K04374+K05546+K05546+K06689+K06689+K06689+K07953+K07953+K08057+K08288+K08852+K09481+K09490+K09490+K09490+K09517+K09523+K09561+K10601+K10661+K10666+K10839+K10956+K10956+K13525+K13993+K13993+K13993+K13993+K13993+K14007+K14009+K14011+K14011+K14015	https:\\www.genome.jp\dbget-bin\www_bget?map04141
Endocytosis	ko04144	41 out of 2296 1.78571428571429%	355 out of 13543 2.62128036624086%	0.998392	OsMH_03G0144500;OsMH_03G0228900;OsMH_09G0174000;OsMH_11G0120500;OsMH_05G0256400;OsMH_06G0378400;OsMH_06G0378500;OsMH_07G0160600;OsMH_08G0303500;OsMH_09G0360000;OsMH_01G0472100;OsMH_03G0158800;OsMH_05G0349600;OsMH_08G0413800;OsMH_10G0278500;OsMH_12G0362800;OsMH_10G0264800;OsMH_06G0356200;OsMH_05G0396800;OsMH_08G0013600;OsMH_02G0530200;OsMH_03G0429800;OsMH_08G0052700;OsMH_12G0011500;OsMH_11G0021300…	K00889+K00889+K00889+K00889+K01115+K01115+K01115+K01115+K01115+K01115+K01115+K03283+K03283+K03283+K05758+K05758+K07889+K07889+K07897+K07904+K10396+K11866+K12191+K12191+K12194+K12194+K12198+K12472+K12483+K12486+K12486+K12486+K12489+K12493+K17917+K18442+K18466+K19366+K19476+K19476+K19476	https:\\www.genome.jp\dbget-bin\www_bget?map04144
Phagosome	ko04145	22 out of 2296 0.958188153310105%	110 out of 13543 0.812227719116887%	0.22948	OsMH_04G0559000;OsMH_08G0003800;OsMH_09G0097200;OsMH_09G0241200;OsMH_02G0070600;OsMH_01G0077800;OsMH_01G0110200;OsMH_04G0531300;OsMH_02G0341200;OsMH_05G0005100;OsMH_11G0059000;OsMH_02G0016700;OsMH_01G0169000;OsMH_01G0564000;OsMH_05G0309400;OsMH_12G0362800;OsMH_10G0264800;OsMH_06G0356200;OsMH_03G0596400;OsMH_12G0002600;OsMH_03G0179000;OsMH_08G0146200	K00921+K00921+K00921+K00921+K02145+K02146+K02150+K02153+K02155+K02155+K02155+K07374+K07375+K07375+K07375+K07889+K07889+K07897+K08057+K09481+K10956+K10956	https:\\www.genome.jp\dbget-bin\www_bget?map04145
Peroxisome	ko04146	31 out of 2296 1.35017421602787%	138 out of 13543 1.01897659307391%	0.0563548	OsMH_01G0444300;OsMH_05G0445400;OsMH_07G0364100;OsMH_03G0296400;OsMH_11G0356400;OsMH_01G0055900;OsMH_05G0053700;OsMH_06G0002700;OsMH_06G0256200;OsMH_09G0323200;OsMH_03G0491100;OsMH_11G0325500;OsMH_12G0038500;OsMH_05G0029400;OsMH_11G0040600;OsMH_06G0484600;OsMH_07G0455500;OsMH_01G0700500;OsMH_02G0571800;OsMH_12G0367200;OsMH_03G0594400;OsMH_10G0314900;OsMH_04G0500300;OsMH_08G0086900;OsMH_01G0666800…	K00031+K00031+K00031+K00106+K00232+K00232+K00232+K00232+K00232+K00306+K00477+K01640+K01897+K01897+K01897+K01897+K03781+K04565+K05677+K07513+K08726+K08726+K08726+K11517+K11517+K12663+K13341+K13346+K13347+K13354+K13356	https:\\www.genome.jp\dbget-bin\www_bget?map04146
Plant-pathogen interaction	ko04626	269 out of 2296 11.7160278745645%	1683 out of 13543 12.4270841024884%	0.879052	OsMH_04G0519800;OsMH_02G0266400;OsMH_04G0228400;OsMH_01G0568800;OsMH_02G0525800;OsMH_06G0097400;OsMH_07G0418900;OsMH_08G0047900;OsMH_04G0006200;OsMH_08G0394500;OsMH_12G0333500;OsMH_02G0564900;OsMH_02G0565000;OsMH_03G0432300;OsMH_03G0535200;OsMH_04G0293800;OsMH_04G0477500;OsMH_05G0217400;OsMH_07G0307200;OsMH_09G0300400;OsMH_09G0378400;OsMH_09G0378900;OsMH_12G0249000;OsMH_01G0589200;OsMH_02G0023700…	K00864+K01373+K01373+K02183+K02183+K02183+K02183+K02358+K04079+K04079+K05391+K05391+K05391+K05391+K05391+K05391+K05391+K05391+K05391+K05391+K05391+K05391+K05391+K13412+K13412+K13412+K13412+K13412+K13412+K13412+K13412+K13413+K13413+K13413+K13414+K13414+K13414+K13416+K13416+K13416+K13416+K13416+K13416+K13416+K13416+K13416+K13416+K13416+K13416+K13416+K13416+K13416+K13416+K13416+K13417+K13420+K13420+…	https:\\www.genome.jp\dbget-bin\www_bget?map04626
Circadian rhythm - plant	ko04712	27 out of 2296 1.17595818815331%	121 out of 13543 0.893450491028576%	0.0760521	OsMH_11G0303200;OsMH_11G0330600;OsMH_01G0396300;OsMH_03G0576200;OsMH_08G0128400;OsMH_03G0500800;OsMH_12G0262400;OsMH_01G0367600;OsMH_05G0034100;OsMH_05G0418200;OsMH_06G0056400;OsMH_06G0094100;OsMH_09G0286400;OsMH_01G0052200;OsMH_02G0456000;OsMH_05G0052800;OsMH_06G0485900;OsMH_02G0073500;OsMH_06G0145000;OsMH_09G0049100;OsMH_02G0513100;OsMH_06G0109300;OsMH_11G0063100;OsMH_01G0163500;OsMH_10G0237500…	K00660+K00660+K00660+K03097+K12115+K12120+K12126+K12126+K12126+K12126+K12126+K12126+K12126+K12133+K12133+K12133+K12133+K12135+K12135+K12135+K16221+K16221+K16221+K16222+K16222+K16222+K16241	https:\\www.genome.jp\dbget-bin\www_bget?map04712

## Sheet: Table S7
Supplementary Table 7: Distribution of unigenes in different KEGG pathway of Oryza sativa (SSB_48 h vs. Control)
#Kegg_pathway	ko_id	Cluter_frequency	Genome_frequency	P-value	Corrected_P-value	GeneID	KEGG Orthology	hyperlink
Biosynthesis of secondary metabolites	ko01110	564 out of 2064 27.3255813953488%	2825 out of 13543 20.8594846045928%	2.37599e-11	3.23134e-09	OsMH_01G0601700;OsMH_01G0678900;OsMH_02G0004800;OsMH_02G0481500;OsMH_12G0364200;OsMH_08G0334900;OsMH_01G0162200;OsMH_05G0445400;OsMH_07G0364100;OsMH_02G0383000;OsMH_06G0420800;OsMH_02G0296200;OsMH_03G0527000;OsMH_04G0289500;OsMH_07G0061900;OsMH_10G0277200;OsMH_04G0131600;OsMH_08G0157100;OsMH_09G0238900;OsMH_10G0256600;OsMH_01G0006000;OsMH_04G0121200;OsMH_03G0076900;OsMH_12G0065600;OsMH_02G0496900…	K00002+K00006+K00016+K00021+K00026+K00026+K00030+K00031+K00031+K00036+K00058+K00059+K00059+K00059+K00059+K00059+K00083+K00083+K00083+K00083+K00099+K00111+K00121+K00128+K00128+K00128+K00128+K00134+K00162+K00166+K00167+K00208+K00227+K00231+K00231+K00232+K00232+K00232+K00232+K00232+K00276+K00276+K00276+K00276+K00281+K00307+K00318+K00430+K00430+K00430+K00430+K00430+K00430+K00430+K00430+K00430+K00430+…	https:\\www.genome.jp\dbget-bin\www_bget?map01110
Phenylpropanoid biosynthesis	ko00940	106 out of 2064 5.13565891472868%	410 out of 13543 3.02739422579931%	1.1115e-08	1.51164e-06	OsMH_04G0131600;OsMH_08G0157100;OsMH_09G0238900;OsMH_10G0256600;OsMH_12G0010000;OsMH_01G0095100;OsMH_01G0177900;OsMH_01G0208400;OsMH_01G0208700;OsMH_01G0208900;OsMH_01G0209100;OsMH_01G0341600;OsMH_01G0455100;OsMH_01G0697600;OsMH_01G0697800;OsMH_02G0057200;OsMH_02G0128600;OsMH_02G0131200;OsMH_03G0345700;OsMH_03G0538500;OsMH_03G0555300;OsMH_04G0292600;OsMH_04G0390100;OsMH_04G0523200;OsMH_04G0527800…	K00083+K00083+K00083+K00083+K00430+K00430+K00430+K00430+K00430+K00430+K00430+K00430+K00430+K00430+K00430+K00430+K00430+K00430+K00430+K00430+K00430+K00430+K00430+K00430+K00430+K00430+K00430+K00430+K00430+K00430+K00430+K00430+K00430+K00430+K00430+K00430+K00430+K00430+K00430+K00430+K00430+K00430+K00430+K00430+K00430+K00430+K00487+K00487+K01188+K01188+K01188+K01188+K01188+K01188+K01188+K01188+K01188+…	https:\\www.genome.jp\dbget-bin\www_bget?map00940
Metabolic pathways	ko01100	967 out of 2064 46.8507751937984%	5605 out of 13543 41.3866942331832%	2.85576e-08	3.88383e-06	OsMH_01G0601700;OsMH_02G0004800;OsMH_01G0515000;OsMH_02G0521100;OsMH_02G0481500;OsMH_12G0364200;OsMH_08G0334900;OsMH_01G0162200;OsMH_05G0445400;OsMH_07G0364100;OsMH_02G0383000;OsMH_06G0420800;OsMH_02G0296200;OsMH_03G0527000;OsMH_04G0289500;OsMH_07G0061900;OsMH_10G0277200;OsMH_01G0556600;OsMH_04G0131600;OsMH_08G0157100;OsMH_09G0238900;OsMH_10G0256600;OsMH_01G0006000;OsMH_08G0012200;OsMH_02G0449300…	K00002+K00016+K00020+K00020+K00021+K00026+K00026+K00030+K00031+K00031+K00036+K00058+K00059+K00059+K00059+K00059+K00059+K00074+K00083+K00083+K00083+K00083+K00099+K00103+K00108+K00121+K00122+K00128+K00128+K00128+K00128+K00134+K00162+K00166+K00167+K00207+K00208+K00227+K00231+K00231+K00232+K00232+K00232+K00232+K00232+K00253+K00261+K00261+K00261+K00276+K00276+K00276+K00276+K00281+K00307+K00318+K00365+…	https:\\www.genome.jp\dbget-bin\www_bget?map01100
Amino sugar and nucleotide sugar metabolism	ko00520	94 out of 2064 4.55426356589147%	363 out of 13543 2.68035147308573%	6.96359e-08	9.47048e-06	OsMH_01G0484300;OsMH_01G0573600;OsMH_05G0372200;OsMH_05G0419300;OsMH_12G0026900;OsMH_05G0081700;OsMH_07G0089300;OsMH_03G0393800;OsMH_03G0150700;OsMH_04G0490200;OsMH_12G0004500;OsMH_02G0035100;OsMH_02G0132500;OsMH_02G0569000;OsMH_03G0418800;OsMH_06G0435800;OsMH_08G0240600;OsMH_07G0451600;OsMH_11G0406800;OsMH_11G0448600;OsMH_11G0448700;OsMH_11G0448800;OsMH_11G0448900;OsMH_11G0449000;OsMH_11G0449100…	K00326+K00326+K00326+K00326+K00820+K00844+K00844+K00847+K00966+K00972+K00975+K00975+K00975+K00975+K00975+K00975+K00975+K01097+K01183+K01183+K01183+K01183+K01183+K01183+K01183+K01183+K01183+K01183+K01183+K01183+K01183+K01183+K01183+K01183+K01183+K01183+K01183+K01183+K01183+K01183+K01183+K01183+K01183+K01183+K01183+K01183+K01183+K01209+K01209+K01209+K01784+K01784+K01784+K01810+K01835+K01835+K08678+…	https:\\www.genome.jp\dbget-bin\www_bget?map00520
Diterpenoid biosynthesis	ko00904	32 out of 2064 1.55038759689922%	91 out of 13543 0.671933840360334%	2.05064e-06	0.000278887	OsMH_02G0358500;OsMH_01G0097900;OsMH_04G0318300;OsMH_05G0434600;OsMH_01G0632200;OsMH_03G0618400;OsMH_04G0079500;OsMH_04G0079600;OsMH_04G0316900;OsMH_07G0454700;OsMH_07G0455100;OsMH_07G0455200;OsMH_12G0252900;OsMH_02G0358600;OsMH_04G0078800;OsMH_11G0253700;OsMH_04G0080100;OsMH_02G0082100;OsMH_02G0357700;OsMH_03G0318900;OsMH_02G0356900;OsMH_06G0276400;OsMH_08G0401100;OsMH_04G0078900;OsMH_04G0080900…	K04120+K04125+K04125+K04125+K05282+K05282+K13070+K13070+K13070+K13070+K13070+K13070+K14037+K14038+K14043+K14044+K14046+K16083+K16083+K16083+K16084+K16084+K16084+K16085+K16085+K20666+K20666+K20666+K21291+K21291+K21719+K22640	https:\\www.genome.jp\dbget-bin\www_bget?map00904
Carbon metabolism	ko01200	91 out of 2064 4.40891472868217%	383 out of 13543 2.82802924019789%	6.07779e-06	0.000826579	OsMH_12G0364200;OsMH_08G0334900;OsMH_01G0162200;OsMH_05G0445400;OsMH_07G0364100;OsMH_02G0383000;OsMH_06G0420800;OsMH_01G0556600;OsMH_03G0076900;OsMH_06G0226300;OsMH_02G0384200;OsMH_03G0433600;OsMH_11G0356400;OsMH_01G0055900;OsMH_05G0053700;OsMH_06G0002700;OsMH_06G0256200;OsMH_02G0426200;OsMH_03G0564900;OsMH_04G0429400;OsMH_06G0384600;OsMH_01G0667600;OsMH_01G0008800;OsMH_09G0243900;OsMH_10G0336100…	K00026+K00026+K00030+K00031+K00031+K00036+K00058+K00074+K00121+K00122+K00134+K00162+K00232+K00232+K00232+K00232+K00232+K00261+K00261+K00261+K00281+K00616+K00626+K00627+K00627+K00814+K00814+K00844+K00844+K00850+K00850+K00850+K00850+K00850+K00850+K00850+K00873+K00873+K00873+K00927+K00927+K00927+K00948+K01006+K01006+K01057+K01595+K01595+K01595+K01595+K01595+K01601+K01610+K01610+K01623+K01623+K01623+…	https:\\www.genome.jp\dbget-bin\www_bget?map01200
Glycolysis / Gluconeogenesis	ko00010	66 out of 2064 3.19767441860465%	257 out of 13543 1.89765930739127%	8.2066e-06	0.0011161	OsMH_01G0601700;OsMH_02G0004800;OsMH_03G0076900;OsMH_12G0065600;OsMH_02G0496900;OsMH_04G0426800;OsMH_11G0072800;OsMH_02G0384200;OsMH_03G0433600;OsMH_09G0243900;OsMH_10G0336100;OsMH_05G0081700;OsMH_07G0089300;OsMH_01G0082400;OsMH_05G0087800;OsMH_05G0403900;OsMH_08G0339200;OsMH_09G0296900;OsMH_10G0237100;OsMH_12G0039700;OsMH_04G0546000;OsMH_11G0041800;OsMH_02G0482000;OsMH_07G0388700;OsMH_08G0240500…	K00002+K00016+K00121+K00128+K00128+K00128+K00128+K00134+K00162+K00627+K00627+K00844+K00844+K00850+K00850+K00850+K00850+K00850+K00850+K00850+K00873+K00873+K00873+K00895+K00895+K00895+K00927+K00927+K00927+K01006+K01006+K01568+K01568+K01568+K01568+K01568+K01610+K01610+K01623+K01623+K01623+K01623+K01689+K01689+K01785+K01785+K01792+K01792+K01803+K01803+K01803+K01803+K01803+K01810+K01835+K01835+K01895+…	https:\\www.genome.jp\dbget-bin\www_bget?map00010
Fatty acid metabolism	ko01212	36 out of 2064 1.74418604651163%	121 out of 13543 0.893450491028576%	3.6118e-05	0.00491205	OsMH_02G0296200;OsMH_03G0527000;OsMH_04G0289500;OsMH_07G0061900;OsMH_10G0277200;OsMH_09G0096500;OsMH_11G0356400;OsMH_01G0055900;OsMH_05G0053700;OsMH_06G0002700;OsMH_06G0256200;OsMH_01G0008800;OsMH_03G0002000;OsMH_11G0325500;OsMH_12G0038500;OsMH_05G0029400;OsMH_06G0050400;OsMH_11G0040600;OsMH_01G0070000;OsMH_01G0662300;OsMH_01G0705100;OsMH_03G0290900;OsMH_02G0571800;OsMH_03G0270200;OsMH_04G0346300…	K00059+K00059+K00059+K00059+K00059+K00208+K00232+K00232+K00232+K00232+K00232+K00626+K01074+K01897+K01897+K01897+K01897+K01897+K03921+K03921+K03921+K03921+K07513+K09458+K09458+K09458+K10246+K10251+K10251+K10256+K10256+K10256+K10527+K10527+K10703+K10781	https:\\www.genome.jp\dbget-bin\www_bget?map01212
Glutathione metabolism	ko00480	45 out of 2064 2.18023255813953%	164 out of 13543 1.21095769031972%	3.93617e-05	0.00535319	OsMH_05G0445400;OsMH_07G0364100;OsMH_02G0383000;OsMH_02G0567600;OsMH_03G0230900;OsMH_04G0552300;OsMH_07G0481600;OsMH_09G0356400;OsMH_02G0143000;OsMH_11G0344000;OsMH_01G0240600;OsMH_01G0258500;OsMH_01G0358200;OsMH_01G0474300;OsMH_01G0684300;OsMH_01G0684500;OsMH_03G0031000;OsMH_05G0041000;OsMH_05G0309200;OsMH_07G0045700;OsMH_07G0060700;OsMH_08G0439500;OsMH_10G0174000;OsMH_10G0336800;OsMH_10G0336900…	K00031+K00031+K00036+K00383+K00432+K00432+K00434+K00434+K00797+K00799+K00799+K00799+K00799+K00799+K00799+K00799+K00799+K00799+K00799+K00799+K00799+K00799+K00799+K00799+K00799+K00799+K00799+K00799+K00799+K00799+K00799+K00799+K00799+K00799+K00799+K00799+K01255+K01255+K01255+K01581+K01581+K10808+K11188+K18592+K18592	https:\\www.genome.jp\dbget-bin\www_bget?map00480
Inositol phosphate metabolism	ko00562	46 out of 2064 2.22868217054264%	169 out of 13543 1.24787713209776%	4.03948e-05	0.0054937	OsMH_06G0339200;OsMH_03G0144500;OsMH_03G0228900;OsMH_03G0489100;OsMH_07G0451300;OsMH_09G0173200;OsMH_09G0174000;OsMH_11G0120500;OsMH_11G0123400;OsMH_02G0263400;OsMH_03G0506000;OsMH_04G0559000;OsMH_07G0378400;OsMH_08G0003800;OsMH_09G0241200;OsMH_06G0100300;OsMH_03G0120600;OsMH_08G0326100;OsMH_09G0234300;OsMH_11G0347300;OsMH_03G0592500;OsMH_03G0615000;OsMH_09G0339800;OsMH_01G0597500;OsMH_01G0597600…	K00469+K00889+K00889+K00889+K00889+K00889+K00889+K00889+K00889+K00913+K00913+K00921+K00921+K00921+K00921+K01092+K01099+K01099+K01099+K01114+K01114+K01114+K01765+K01803+K01803+K01803+K01803+K01803+K10572+K10572+K13711+K15422+K18081+K18081+K18081+K18081+K19801+K20278+K20279+K20279+K22913+K24221+K24221+K24221+K24221+K24221	https:\\www.genome.jp\dbget-bin\www_bget?map00562
alpha-Linolenic acid metabolism	ko00592	30 out of 2064 1.45348837209302%	96 out of 13543 0.708853282138374%	5.76686e-05	0.00784293	OsMH_11G0356400;OsMH_01G0055900;OsMH_05G0053700;OsMH_06G0002700;OsMH_06G0256200;OsMH_12G0303800;OsMH_03G0068200;OsMH_05G0200200;OsMH_08G0402900;OsMH_08G0403300;OsMH_02G0112000;OsMH_02G0112100;OsMH_03G0542300;OsMH_06G0098900;OsMH_06G0099100;OsMH_02G0571800;OsMH_02G0156700;OsMH_05G0261000;OsMH_12G0215100;OsMH_03G0578900;OsMH_11G0390700;OsMH_01G0442100;OsMH_01G0488000;OsMH_05G0446200;OsMH_11G0168100…	K00232+K00232+K00232+K00232+K00232+K00454+K00454+K00454+K00454+K00454+K01723+K01723+K01723+K05894+K05894+K05894+K07513+K10527+K10527+K10529+K14674+K16818+K16818+K16818+K16818+K16818+K16818+K18857+K18857+K22389	https:\\www.genome.jp\dbget-bin\www_bget?map00592
Starch and sucrose metabolism	ko00500	111 out of 2064 5.37790697674419%	514 out of 13543 3.79531861478254%	5.83626e-05	0.00793731	OsMH_03G0535100;OsMH_03G0209500;OsMH_03G0269600;OsMH_10G0356000;OsMH_11G0109500;OsMH_06G0246300;OsMH_08G0080400;OsMH_05G0081700;OsMH_07G0089300;OsMH_03G0393800;OsMH_12G0004500;OsMH_02G0035100;OsMH_02G0132500;OsMH_02G0569000;OsMH_03G0418800;OsMH_06G0435800;OsMH_08G0240600;OsMH_02G0434900;OsMH_02G0477600;OsMH_12G0315000;OsMH_12G0344900;OsMH_01G0545500;OsMH_02G0179500;OsMH_02G0418800;OsMH_02G0480400…	K00688+K00695+K00695+K00696+K00696+K00700+K00700+K00703+K00844+K00844+K00847+K00975+K00975+K00975+K00975+K00975+K00975+K00975+K01087+K01087+K01176+K01176+K01176+K01176+K01176+K01176+K01176+K01176+K01176+K01176+K01176+K01176+K01176+K01176+K01176+K01176+K01176+K01176+K01176+K01176+K01176+K01176+K01176+K01177+K01177+K01177+K01177+K01179+K01179+K01179+K01179+K01179+K01179+K01179+K01187+K01187+K01188+…	https:\\www.genome.jp\dbget-bin\www_bget?map00500
Other glycan degradation	ko00511	35 out of 2064 1.69573643410853%	124 out of 13543 0.9156021560954%	0.000149106	0.0202784	OsMH_02G0047900;OsMH_04G0030200;OsMH_06G0456200;OsMH_01G0102000;OsMH_01G0103000;OsMH_01G0103300;OsMH_01G0211200;OsMH_01G0440100;OsMH_01G0440500;OsMH_01G0441200;OsMH_03G0607000;OsMH_05G0050300;OsMH_05G0101500;OsMH_05G0298800;OsMH_06G0049700;OsMH_07G0389500;OsMH_07G0439800;OsMH_09G0341200;OsMH_10G0226500;OsMH_12G0060400;OsMH_01G0085100;OsMH_01G0376300;OsMH_01G0611000;OsMH_01G0624600;OsMH_02G0112300…	K01191+K01191+K01191+K01206+K01206+K01206+K01206+K01206+K01206+K01206+K01206+K01206+K01206+K01206+K01206+K01206+K01206+K01206+K01206+K01206+K12309+K12309+K12309+K12309+K12309+K12309+K12309+K12309+K12309+K12309+K12309+K12309+K12309+K12373+K17108	https:\\www.genome.jp\dbget-bin\www_bget?map00511
Biosynthesis of unsaturated fatty acids	ko01040	17 out of 2064 0.823643410852713%	49 out of 13543 0.361810529424795%	0.000596291	0.0810956	OsMH_11G0356400;OsMH_01G0055900;OsMH_05G0053700;OsMH_06G0002700;OsMH_06G0256200;OsMH_01G0070000;OsMH_01G0662300;OsMH_01G0705100;OsMH_03G0290900;OsMH_02G0571800;OsMH_03G0485500;OsMH_04G0020300;OsMH_06G0183100;OsMH_02G0484600;OsMH_07G0229500;OsMH_07G0229700;OsMH_08G0295600	K00232+K00232+K00232+K00232+K00232+K03921+K03921+K03921+K03921+K07513+K10246+K10251+K10251+K10256+K10256+K10256+K10703	https:\\www.genome.jp\dbget-bin\www_bget?map01040
Fatty acid degradation	ko00071	28 out of 2064 1.35658914728682%	102 out of 13543 0.753156612272022%	0.00105769	0.143845	OsMH_03G0076900;OsMH_12G0065600;OsMH_02G0496900;OsMH_04G0426800;OsMH_11G0072800;OsMH_11G0356400;OsMH_01G0055900;OsMH_05G0053700;OsMH_06G0002700;OsMH_06G0256200;OsMH_01G0008800;OsMH_11G0325500;OsMH_12G0038500;OsMH_05G0029400;OsMH_06G0050400;OsMH_11G0040600;OsMH_02G0571800;OsMH_01G0094900;OsMH_05G0406600;OsMH_02G0156700;OsMH_05G0261000;OsMH_04G0445700;OsMH_09G0270000;OsMH_11G0091000;OsMH_11G0091200…	K00121+K00128+K00128+K00128+K00128+K00232+K00232+K00232+K00232+K00232+K00626+K01897+K01897+K01897+K01897+K01897+K07513+K07517+K07517+K10527+K10527+K14085+K14085+K18857+K18857+K20495+K20495+K20495	https:\\www.genome.jp\dbget-bin\www_bget?map00071
Carbon fixation in photosynthetic organisms	ko00710	30 out of 2064 1.45348837209302%	114 out of 13543 0.841763272539319%	0.00149755	0.203667	OsMH_12G0364200;OsMH_08G0334900;OsMH_02G0384200;OsMH_03G0071600;OsMH_10G0224500;OsMH_02G0064000;OsMH_06G0434100;OsMH_10G0265200;OsMH_03G0298300;OsMH_05G0303500;OsMH_01G0096800;OsMH_01G0334600;OsMH_01G0528500;OsMH_03G0583800;OsMH_07G0478900;OsMH_11G0304700;OsMH_03G0139300;OsMH_10G0125400;OsMH_12G0059800;OsMH_01G0649800;OsMH_05G0300900;OsMH_08G0016700;OsMH_01G0597500;OsMH_01G0597600;OsMH_02G0418400…	K00026+K00026+K00134+K00814+K00814+K00927+K00927+K00927+K01006+K01006+K01595+K01595+K01595+K01595+K01595+K01601+K01610+K01610+K01623+K01623+K01623+K01623+K01803+K01803+K01803+K01803+K01803+K03841+K14454+K14455	https:\\www.genome.jp\dbget-bin\www_bget?map00710
ABC transporters	ko02010	36 out of 2064 1.74418604651163%	145 out of 13543 1.07066381156317%	0.00167211	0.227407	OsMH_06G0367400;OsMH_08G0301100;OsMH_01G0478500;OsMH_02G0084700;OsMH_03G0069900;OsMH_03G0201000;OsMH_03G0621300;OsMH_05G0024900;OsMH_07G0415900;OsMH_10G0361800;OsMH_06G0023800;OsMH_04G0107100;OsMH_11G0047400;OsMH_01G0700500;OsMH_12G0173600;OsMH_03G0049100;OsMH_03G0620300;OsMH_04G0094800;OsMH_04G0560300;OsMH_08G0058800;OsMH_09G0301700;OsMH_10G0265500;OsMH_11G0064300;OsMH_11G0343800;OsMH_01G0071100…	K05643+K05643+K05658+K05658+K05658+K05658+K05658+K05658+K05658+K05658+K05658+K05662+K05665+K05665+K05666+K05674+K05677+K05681+K05681+K05681+K05681+K05681+K05681+K05681+K05681+K05681+K08711+K08711+K08711+K08711+K08711+K08711+K08711+K08711+K08711+K08711	https:\\www.genome.jp\dbget-bin\www_bget?map02010
Galactose metabolism	ko00052	48 out of 2064 2.32558139534884%	211 out of 13543 1.5580004430333%	0.00237039	0.322373	OsMH_05G0081700;OsMH_07G0089300;OsMH_01G0082400;OsMH_05G0087800;OsMH_05G0403900;OsMH_08G0339200;OsMH_09G0296900;OsMH_10G0237100;OsMH_06G0440200;OsMH_06G0440600;OsMH_11G0310500;OsMH_02G0325400;OsMH_04G0421200;OsMH_05G0027700;OsMH_08G0234200;OsMH_08G0249700;OsMH_09G0070600;OsMH_09G0070800;OsMH_09G0071400;OsMH_10G0270600;OsMH_05G0464600;OsMH_08G0276800;OsMH_09G0345200;OsMH_04G0357300;OsMH_04G0357400…	K00844+K00844+K00850+K00850+K00850+K00850+K00850+K00850+K00850+K01187+K01187+K01193+K01193+K01193+K01193+K01193+K01193+K01193+K01193+K01193+K01193+K01193+K01784+K01784+K01784+K01785+K01785+K01835+K01835+K06617+K06617+K06617+K07407+K07407+K12309+K12309+K12309+K12309+K12309+K12309+K12309+K12309+K12309+K12309+K12309+K12309+K12309+K18819	https:\\www.genome.jp\dbget-bin\www_bget?map00052
Peroxisome	ko04146	34 out of 2064 1.64728682170543%	138 out of 13543 1.01897659307391%	0.00253435	0.344672	OsMH_05G0445400;OsMH_07G0364100;OsMH_11G0356400;OsMH_01G0055900;OsMH_05G0053700;OsMH_06G0002700;OsMH_06G0256200;OsMH_03G0491100;OsMH_11G0325500;OsMH_12G0038500;OsMH_05G0029400;OsMH_06G0050400;OsMH_11G0040600;OsMH_06G0484600;OsMH_03G0104700;OsMH_07G0455500;OsMH_01G0700500;OsMH_02G0571800;OsMH_12G0367200;OsMH_03G0594400;OsMH_05G0166900;OsMH_10G0314900;OsMH_10G0315000;OsMH_04G0500300;OsMH_08G0086900…	K00031+K00031+K00232+K00232+K00232+K00232+K00232+K00477+K01640+K01897+K01897+K01897+K01897+K01897+K03781+K04565+K04565+K05677+K07513+K08726+K08726+K08726+K08726+K08726+K11517+K11517+K12663+K13341+K13346+K13347+K13354+K13356+K13356+K13356	https:\\www.genome.jp\dbget-bin\www_bget?map04146
Propanoate metabolism	ko00640	13 out of 2064 0.62984496124031%	38 out of 13543 0.280587757513106%	0.00295716	0.402173	OsMH_02G0004800;OsMH_07G0062200;OsMH_11G0356400;OsMH_01G0055900;OsMH_05G0053700;OsMH_06G0002700;OsMH_06G0256200;OsMH_01G0008800;OsMH_04G0316000;OsMH_09G0216700;OsMH_06G0440900	K00016+K00166+K00167+K00232+K00232+K00232+K00232+K00232+K00626+K01895+K01895+K09699+K23146	https:\\www.genome.jp\dbget-bin\www_bget?map00640
Flavonoid biosynthesis	ko00941	34 out of 2064 1.64728682170543%	140 out of 13543 1.03374436978513%	0.00325306	0.442417	OsMH_02G0264100;OsMH_05G0220200;OsMH_01G0396300;OsMH_12G0016100;OsMH_03G0204800;OsMH_04G0488500;OsMH_07G0469100;OsMH_11G0014900;OsMH_01G0080300;OsMH_01G0589400;OsMH_03G0170600;OsMH_10G0151800;OsMH_06G0417600;OsMH_07G0403200;OsMH_03G0469500;OsMH_04G0534300;OsMH_06G0073500;OsMH_09G0360600;OsMH_09G0360700;OsMH_10G0209900;OsMH_10G0210300;OsMH_10G0210900;OsMH_11G0069400;OsMH_11G0069500;OsMH_07G0399600…	K00487+K00487+K00660+K01859+K01859+K01859+K01859+K01859+K05278+K05278+K05278+K05280+K08695+K08695+K13065+K13065+K13065+K13065+K13065+K13065+K13065+K13065+K13065+K13065+K13065+K13082+K22440+K22440+K22440+K22845+K22845+K22845+K22845+K22845	https:\\www.genome.jp\dbget-bin\www_bget?map00941
Arachidonic acid metabolism	ko00590	11 out of 2064 0.532945736434108%	30 out of 13543 0.221516650668242%	0.00330683	0.449729	OsMH_03G0230900;OsMH_04G0552300;OsMH_12G0367200;OsMH_03G0594400;OsMH_05G0166900;OsMH_10G0314900;OsMH_10G0315000;OsMH_03G0578900;OsMH_03G0251900;OsMH_01G0047400;OsMH_04G0356300	K00432+K00432+K08726+K08726+K08726+K08726+K08726+K14674+K15730+K18592+K18592	https:\\www.genome.jp\dbget-bin\www_bget?map00590
Fructose and mannose metabolism	ko00051	29 out of 2064 1.40503875968992%	118 out of 13543 0.871298825961751%	0.0052298	0.711253	OsMH_05G0081700;OsMH_07G0089300;OsMH_03G0393800;OsMH_01G0082400;OsMH_05G0087800;OsMH_05G0403900;OsMH_08G0339200;OsMH_09G0296900;OsMH_10G0237100;OsMH_02G0482000;OsMH_07G0388700;OsMH_08G0240500;OsMH_03G0150700;OsMH_12G0059800;OsMH_01G0649800;OsMH_05G0300900;OsMH_08G0016700;OsMH_01G0597500;OsMH_01G0597600;OsMH_02G0418400;OsMH_04G0416900;OsMH_04G0550600;OsMH_03G0506500;OsMH_06G0047200;OsMH_05G0330600…	K00844+K00844+K00847+K00850+K00850+K00850+K00850+K00850+K00850+K00850+K00895+K00895+K00895+K00966+K01623+K01623+K01623+K01623+K01803+K01803+K01803+K01803+K01803+K01805+K01805+K03841+K19355+K19355+K19355	https:\\www.genome.jp\dbget-bin\www_bget?map00051
Phagosome	ko04145	27 out of 2064 1.30813953488372%	110 out of 13543 0.812227719116887%	0.00700553	0.952752	OsMH_04G0559000;OsMH_07G0378400;OsMH_08G0003800;OsMH_09G0241200;OsMH_02G0070600;OsMH_01G0077800;OsMH_01G0110200;OsMH_04G0531300;OsMH_02G0341200;OsMH_05G0005100;OsMH_02G0017700;OsMH_02G0196200;OsMH_02G0585700;OsMH_02G0016700;OsMH_03G0505900;OsMH_07G0380100;OsMH_11G0120200;OsMH_01G0564000;OsMH_03G0450100;OsMH_05G0309400;OsMH_12G0362800;OsMH_10G0264800;OsMH_01G0641600;OsMH_03G0596400;OsMH_12G0002600…	K00921+K00921+K00921+K00921+K02145+K02146+K02150+K02153+K02155+K02155+K04392+K04392+K04392+K07374+K07374+K07374+K07374+K07375+K07375+K07375+K07889+K07889+K08057+K08057+K09481+K10956+K10956	https:\\www.genome.jp\dbget-bin\www_bget?map04145
Biotin metabolism	ko00780	12 out of 2064 0.581395348837209%	38 out of 13543 0.280587757513106%	0.00868204	1	OsMH_02G0296200;OsMH_03G0527000;OsMH_04G0289500;OsMH_07G0061900;OsMH_10G0277200;OsMH_09G0096500;OsMH_01G0510100;OsMH_03G0270200;OsMH_04G0346300;OsMH_07G0416000;OsMH_08G0140400;OsMH_10G0255400	K00059+K00059+K00059+K00059+K00059+K00208+K00652+K09458+K09458+K09458+K19562+K19562	https:\\www.genome.jp\dbget-bin\www_bget?map00780
Porphyrin and chlorophyll metabolism	ko00860	19 out of 2064 0.920542635658915%	72 out of 13543 0.531639961603781%	0.00992301	1	OsMH_01G0172500;OsMH_04G0383000;OsMH_03G0073900;OsMH_09G0126900;OsMH_03G0195200;OsMH_03G0579000;OsMH_10G0249400;OsMH_01G0023800;OsMH_01G0024700;OsMH_01G0024800;OsMH_02G0552100;OsMH_03G0041700;OsMH_07G0405300;OsMH_11G0016000;OsMH_10G0223300;OsMH_10G0223700;OsMH_01G0114500;OsMH_08G0441400;OsMH_06G0377500	K00231+K00231+K01719+K01772+K03403+K03404+K08099+K08100+K08100+K08100+K13071+K13071+K13544+K13544+K13545+K13545+K13606+K19073+K21480	https:\\www.genome.jp\dbget-bin\www_bget?map00860
Fatty acid biosynthesis	ko00061	19 out of 2064 0.920542635658915%	72 out of 13543 0.531639961603781%	0.00992301	1	OsMH_02G0296200;OsMH_03G0527000;OsMH_04G0289500;OsMH_07G0061900;OsMH_10G0277200;OsMH_09G0096500;OsMH_11G0325500;OsMH_12G0038500;OsMH_05G0029400;OsMH_06G0050400;OsMH_11G0040600;OsMH_01G0070000;OsMH_01G0662300;OsMH_01G0705100;OsMH_03G0290900;OsMH_03G0270200;OsMH_04G0346300;OsMH_07G0416000;OsMH_04G0363300	K00059+K00059+K00059+K00059+K00059+K00208+K01897+K01897+K01897+K01897+K01897+K03921+K03921+K03921+K03921+K09458+K09458+K09458+K10781	https:\\www.genome.jp\dbget-bin\www_bget?map00061
Biosynthesis of amino acids	ko01230	68 out of 2064 3.29457364341085%	341 out of 13543 2.51790592926235%	0.0106565	1	OsMH_01G0162200;OsMH_05G0445400;OsMH_07G0364100;OsMH_06G0420800;OsMH_02G0384200;OsMH_01G0667600;OsMH_06G0028500;OsMH_03G0071600;OsMH_10G0224500;OsMH_03G0114200;OsMH_01G0082400;OsMH_05G0087800;OsMH_05G0403900;OsMH_08G0339200;OsMH_09G0296900;OsMH_10G0237100;OsMH_12G0039700;OsMH_04G0546000;OsMH_11G0041800;OsMH_02G0064000;OsMH_06G0434100;OsMH_10G0265200;OsMH_01G0454800;OsMH_06G0389400;OsMH_06G0364000…	K00030+K00031+K00031+K00058+K00134+K00616+K00800+K00814+K00814+K00826+K00850+K00850+K00850+K00850+K00850+K00850+K00850+K00873+K00873+K00873+K00927+K00927+K00927+K00928+K00948+K01609+K01609+K01620+K01623+K01623+K01623+K01623+K01626+K01647+K01647+K01657+K01681+K01689+K01689+K01695+K01738+K01738+K01739+K01754+K01803+K01803+K01803+K01803+K01803+K01850+K01850+K01850+K01915+K01915+K01953+K06001+K10206+…	https:\\www.genome.jp\dbget-bin\www_bget?map01230
Pentose phosphate pathway	ko00030	22 out of 2064 1.06589147286822%	88 out of 13543 0.64978217529351%	0.0112884	1	OsMH_02G0383000;OsMH_01G0667600;OsMH_01G0082400;OsMH_05G0087800;OsMH_05G0403900;OsMH_08G0339200;OsMH_09G0296900;OsMH_10G0237100;OsMH_02G0482000;OsMH_07G0388700;OsMH_08G0240500;OsMH_06G0389400;OsMH_07G0405700;OsMH_12G0059800;OsMH_01G0649800;OsMH_05G0300900;OsMH_08G0016700;OsMH_06G0407200;OsMH_12G0186500;OsMH_05G0029700;OsMH_05G0330600	K00036+K00616+K00850+K00850+K00850+K00850+K00850+K00850+K00850+K00895+K00895+K00895+K00948+K01057+K01623+K01623+K01623+K01623+K01810+K01835+K01835+K03841	https:\\www.genome.jp\dbget-bin\www_bget?map00030
Betalain biosynthesis	ko00965	10 out of 2064 0.484496124031008%	31 out of 13543 0.22890053902385%	0.0136844	1	OsMH_05G0392200;OsMH_08G0033300;OsMH_08G0033400;OsMH_12G0021300;OsMH_01G0428300;OsMH_01G0627300;OsMH_01G0627400;OsMH_02G0475800;OsMH_09G0296200;OsMH_11G0026200	K01593+K01593+K01593+K15777+K15777+K15777+K15777+K15777+K15777+K15777	https:\\www.genome.jp\dbget-bin\www_bget?map00965
Glycosaminoglycan degradation	ko00531	18 out of 2064 0.872093023255814%	70 out of 13543 0.516872184892564%	0.015545	1	OsMH_12G0318300;OsMH_02G0559700;OsMH_03G0098500;OsMH_06G0067600;OsMH_12G0060400;OsMH_01G0085100;OsMH_01G0376300;OsMH_01G0611000;OsMH_01G0624600;OsMH_02G0112300;OsMH_03G0139000;OsMH_05G0321700;OsMH_05G0335700;OsMH_06G0349800;OsMH_08G0437900;OsMH_09G0313800;OsMH_10G0178300;OsMH_03G0104800	K07964+K07964+K07964+K07964+K12309+K12309+K12309+K12309+K12309+K12309+K12309+K12309+K12309+K12309+K12309+K12309+K12309+K12373	https:\\www.genome.jp\dbget-bin\www_bget?map00531
Linoleic acid metabolism	ko00591	11 out of 2064 0.532945736434108%	37 out of 13543 0.273203869157498%	0.0187675	1	OsMH_12G0303800;OsMH_03G0068200;OsMH_05G0200200;OsMH_08G0402900;OsMH_08G0403300;OsMH_03G0578900;OsMH_03G0483200;OsMH_03G0483300;OsMH_03G0484300;OsMH_03G0484700;OsMH_03G0518200	K00454+K00454+K00454+K00454+K00454+K14674+K15718+K15718+K15718+K15718+K15718	https:\\www.genome.jp\dbget-bin\www_bget?map00591
Glyoxylate and dicarboxylate metabolism	ko00630	27 out of 2064 1.30813953488372%	119 out of 13543 0.87868271431736%	0.0198106	1	OsMH_12G0364200;OsMH_08G0334900;OsMH_06G0226300;OsMH_06G0384600;OsMH_01G0008800;OsMH_11G0304700;OsMH_12G0070800;OsMH_07G0337200;OsMH_04G0379900;OsMH_02G0088000;OsMH_02G0125100;OsMH_08G0079900;OsMH_04G0316000;OsMH_09G0216700;OsMH_03G0181700;OsMH_03G0107700;OsMH_03G0495000;OsMH_02G0065400;OsMH_10G0327500;OsMH_06G0484600;OsMH_04G0500300;OsMH_08G0086900;OsMH_01G0116200;OsMH_02G0019100;OsMH_04G0552200…	K00026+K00026+K00122+K00281+K00626+K01601+K01637+K01637+K01638+K01647+K01647+K01681+K01895+K01895+K01913+K01915+K01915+K02437+K02437+K03781+K11517+K11517+K15919+K15919+K22133+K22133+K22133	https:\\www.genome.jp\dbget-bin\www_bget?map00630
Glycerolipid metabolism	ko00561	39 out of 2064 1.88953488372093%	185 out of 13543 1.36601934578749%	0.0199919	1	OsMH_01G0601700;OsMH_12G0065600;OsMH_02G0496900;OsMH_04G0426800;OsMH_11G0072800;OsMH_01G0504500;OsMH_02G0398600;OsMH_02G0441100;OsMH_03G0185500;OsMH_03G0367600;OsMH_03G0620000;OsMH_04G0397600;OsMH_05G0314700;OsMH_06G0482700;OsMH_04G0519800;OsMH_12G0000700;OsMH_01G0088700;OsMH_03G0500400;OsMH_11G0000500;OsMH_10G0370900;OsMH_01G0039000;OsMH_07G0468700;OsMH_10G0309600;OsMH_11G0050300;OsMH_11G0424900…	K00002+K00128+K00128+K00128+K00128+K00679+K00679+K00679+K00679+K00679+K00679+K00679+K00679+K00679+K00864+K01054+K01054+K01054+K01054+K06116+K06119+K07407+K07407+K09480+K13508+K13508+K13508+K13508+K13513+K13523+K14085+K14085+K14674+K18693+K18693+K18693+K21362+K22848+K24189	https:\\www.genome.jp\dbget-bin\www_bget?map00561
Tyrosine metabolism	ko00350	18 out of 2064 0.872093023255814%	72 out of 13543 0.531639961603781%	0.020615	1	OsMH_03G0076900;OsMH_03G0126600;OsMH_04G0036900;OsMH_06G0268700;OsMH_09G0353900;OsMH_02G0063000;OsMH_11G0384900;OsMH_02G0185800;OsMH_05G0392200;OsMH_08G0033300;OsMH_08G0033400;OsMH_12G0085900;OsMH_11G0118200;OsMH_12G0006200;OsMH_01G0532000;OsMH_06G0327300;OsMH_11G0091000;OsMH_11G0091200	K00121+K00276+K00276+K00276+K00276+K00457+K00815+K00815+K01593+K01593+K01593+K01800+K01800+K07253+K14454+K14455+K18857+K18857	https:\\www.genome.jp\dbget-bin\www_bget?map00350
Limonene and pinene degradation	ko00903	4 out of 2064 0.193798449612403%	8 out of 13543 0.0590711068448645%	0.0225235	1	OsMH_12G0065600;OsMH_02G0496900;OsMH_04G0426800;OsMH_11G0072800	K00128+K00128+K00128+K00128	https:\\www.genome.jp\dbget-bin\www_bget?map00903
Cyanoamino acid metabolism	ko00460	25 out of 2064 1.21124031007752%	110 out of 13543 0.812227719116887%	0.0238105	1	OsMH_01G0643200;OsMH_03G0303800;OsMH_04G0369900;OsMH_04G0370300;OsMH_05G0003300;OsMH_05G0003800;OsMH_05G0265700;OsMH_05G0266700;OsMH_07G0374100;OsMH_08G0404300;OsMH_09G0332800;OsMH_09G0333000;OsMH_10G0155200;OsMH_03G0487200;OsMH_04G0402200;OsMH_04G0402300;OsMH_06G0421300;OsMH_04G0074300;OsMH_03G0612200;OsMH_07G0201000;OsMH_01G0047400;OsMH_04G0356300;OsMH_01G0356900;OsMH_01G0552300;OsMH_05G0273400	K01188+K01188+K01188+K01188+K01188+K01188+K01188+K01188+K01188+K01188+K01188+K01188+K01188+K05350+K05350+K05350+K08248+K13027+K13029+K13029+K18592+K18592+K20802+K20802+K20802	https:\\www.genome.jp\dbget-bin\www_bget?map00460
Glycosphingolipid biosynthesis - ganglio series	ko00604	14 out of 2064 0.678294573643411%	54 out of 13543 0.398729971202835%	0.0286403	1	OsMH_12G0060400;OsMH_01G0085100;OsMH_01G0376300;OsMH_01G0611000;OsMH_01G0624600;OsMH_02G0112300;OsMH_03G0139000;OsMH_05G0321700;OsMH_05G0335700;OsMH_06G0349800;OsMH_08G0437900;OsMH_09G0313800;OsMH_10G0178300;OsMH_03G0104800	K12309+K12309+K12309+K12309+K12309+K12309+K12309+K12309+K12309+K12309+K12309+K12309+K12309+K12373	https:\\www.genome.jp\dbget-bin\www_bget?map00604
Phosphatidylinositol signaling system	ko04070	36 out of 2064 1.74418604651163%	174 out of 13543 1.2847965738758%	0.0319263	1	OsMH_03G0144500;OsMH_03G0228900;OsMH_03G0489100;OsMH_07G0451300;OsMH_09G0173200;OsMH_09G0174000;OsMH_11G0120500;OsMH_11G0123400;OsMH_02G0263400;OsMH_03G0506000;OsMH_04G0559000;OsMH_07G0378400;OsMH_08G0003800;OsMH_09G0241200;OsMH_06G0100300;OsMH_03G0120600;OsMH_08G0326100;OsMH_09G0234300;OsMH_01G0568800;OsMH_02G0525800;OsMH_06G0097400;OsMH_09G0246600;OsMH_09G0289100;OsMH_09G0289200;OsMH_12G0182500…	K00889+K00889+K00889+K00889+K00889+K00889+K00889+K00889+K00913+K00913+K00921+K00921+K00921+K00921+K01092+K01099+K01099+K01099+K02183+K02183+K02183+K02183+K02183+K02183+K10572+K10572+K13711+K15422+K18081+K18081+K18081+K18081+K19801+K20278+K20279+K20279	https:\\www.genome.jp\dbget-bin\www_bget?map04070
Flavone and flavonol biosynthesis	ko00944	10 out of 2064 0.484496124031008%	35 out of 13543 0.258436092446282%	0.0320244	1	OsMH_10G0151800;OsMH_02G0278500;OsMH_02G0278800;OsMH_02G0279100;OsMH_02G0280300;OsMH_04G0483100;OsMH_08G0065200;OsMH_04G0410300;OsMH_11G0238800	K05280+K13264+K13264+K13264+K13264+K13264+K13264+K22771+K22771+K22772	https:\\www.genome.jp\dbget-bin\www_bget?map00944
Brassinosteroid biosynthesis	ko00905	8 out of 2064 0.387596899224806%	26 out of 13543 0.19198109724581%	0.034772	1	OsMH_03G0111700;OsMH_12G0033700;OsMH_11G0071200;OsMH_02G0098600;OsMH_05G0303800;OsMH_06G0375200;OsMH_09G0079600;OsMH_09G0270500	K09587+K09588+K09591+K15639+K15639+K15639+K20623+K20623	https:\\www.genome.jp\dbget-bin\www_bget?map00905
Valine, leucine and isoleucine degradation	ko00280	27 out of 2064 1.30813953488372%	125 out of 13543 0.922986044451008%	0.0355811	1	OsMH_01G0515000;OsMH_02G0521100;OsMH_12G0065600;OsMH_02G0496900;OsMH_04G0426800;OsMH_11G0072800;OsMH_07G0062200;OsMH_05G0022700;OsMH_01G0008800;OsMH_03G0114200;OsMH_03G0061900;OsMH_05G0361400;OsMH_09G0341500;OsMH_12G0341700;OsMH_01G0006400;OsMH_03G0174900;OsMH_04G0486400;OsMH_05G0398100;OsMH_08G0325100;OsMH_02G0571800;OsMH_04G0445700;OsMH_09G0270000;OsMH_06G0440900	K00020+K00020+K00128+K00128+K00128+K00128+K00166+K00167+K00253+K00626+K00826+K00827+K00827+K01640+K01641+K01968+K01968+K01968+K01968+K01968+K01969+K01969+K07513+K09699+K14085+K14085+K23146	https:\\www.genome.jp\dbget-bin\www_bget?map00280
Isoflavonoid biosynthesis	ko00943	15 out of 2064 0.726744186046512%	61 out of 13543 0.450417189692092%	0.0374938	1	OsMH_07G0335300;OsMH_09G0290800;OsMH_09G0290900;OsMH_09G0291700;OsMH_03G0536700;OsMH_02G0278500;OsMH_02G0278800;OsMH_02G0279100;OsMH_02G0280300;OsMH_04G0483100;OsMH_08G0065200;OsMH_01G0627700;OsMH_08G0277900;OsMH_11G0094300	K13258+K13258+K13258+K13258+K13260+K13264+K13264+K13264+K13264+K13264+K13264+K13267+K25075+K25075+K25075	https:\\www.genome.jp\dbget-bin\www_bget?map00943
Plant-pathogen interaction	ko04626	281 out of 2064 13.6143410852713%	1683 out of 13543 12.4270841024884%	0.0420315	1	OsMH_04G0519800;OsMH_02G0266400;OsMH_04G0228400;OsMH_01G0568800;OsMH_02G0525800;OsMH_06G0097400;OsMH_09G0246600;OsMH_09G0289100;OsMH_09G0289200;OsMH_01G0529300;OsMH_01G0675000;OsMH_06G0407300;OsMH_08G0046800;OsMH_04G0006200;OsMH_08G0394500;OsMH_12G0333500;OsMH_02G0527900;OsMH_02G0533800;OsMH_02G0564900;OsMH_03G0432300;OsMH_04G0225800;OsMH_04G0226400;OsMH_04G0293800;OsMH_04G0477500;OsMH_05G0217400…	K00864+K01373+K01373+K02183+K02183+K02183+K02183+K02183+K02183+K02358+K02358+K02358+K02358+K04079+K04079+K05391+K05391+K05391+K05391+K05391+K05391+K05391+K05391+K05391+K05391+K05391+K05391+K05391+K05391+K05391+K05391+K05391+K05391+K13412+K13412+K13412+K13412+K13412+K13412+K13412+K13412+K13412+K13413+K13413+K13414+K13414+K13416+K13416+K13416+K13416+K13416+K13416+K13416+K13416+K13416+K13416+K13416+…	https:\\www.genome.jp\dbget-bin\www_bget?map04626
Nitrogen metabolism	ko00910	12 out of 2064 0.581395348837209%	47 out of 13543 0.347042752713579%	0.0455708	1	OsMH_02G0426200;OsMH_03G0564900;OsMH_04G0429400;OsMH_09G0293300;OsMH_08G0368400;OsMH_10G0290800;OsMH_03G0107700;OsMH_03G0495000;OsMH_01G0483700;OsMH_02G0011100;OsMH_08G0366700;OsMH_08G0367000	K00261+K00261+K00261+K01673+K01674+K01725+K01915+K01915+K02575+K02575+K10534+K10534	https:\\www.genome.jp\dbget-bin\www_bget?map00910
Carotenoid biosynthesis	ko00906	14 out of 2064 0.678294573643411%	58 out of 13543 0.428265524625268%	0.0500375	1	OsMH_12G0359200;OsMH_09G0373000;OsMH_11G0334200;OsMH_12G0197400;OsMH_12G0352200;OsMH_07G0046600;OsMH_03G0177400;OsMH_03G0578800;OsMH_07G0478800;OsMH_07G0189200;OsMH_08G0371300;OsMH_09G0287700;OsMH_04G0434700;OsMH_01G0367000	K02291+K02291+K09835+K09840+K09840+K09840+K09841+K09841+K09841+K09842+K09843+K09843+K17912+K17913	https:\\www.genome.jp\dbget-bin\www_bget?map00906
Arginine biosynthesis	ko00220	11 out of 2064 0.532945736434108%	43 out of 13543 0.317507199291147%	0.053541	1	OsMH_02G0426200;OsMH_03G0564900;OsMH_04G0429400;OsMH_03G0071600;OsMH_10G0224500;OsMH_03G0107700;OsMH_03G0495000;OsMH_01G0532000;OsMH_06G0327300;OsMH_08G0406000;OsMH_03G0297800	K00261+K00261+K00261+K00814+K00814+K01915+K01915+K14454+K14455+K14677+K14682	https:\\www.genome.jp\dbget-bin\www_bget?map00220
Isoquinoline alkaloid biosynthesis	ko00950	13 out of 2064 0.62984496124031%	54 out of 13543 0.398729971202835%	0.0586832	1	OsMH_03G0126600;OsMH_04G0036900;OsMH_06G0268700;OsMH_09G0353900;OsMH_11G0384900;OsMH_02G0185800;OsMH_05G0392200;OsMH_08G0033300;OsMH_08G0033400;OsMH_06G0350100;OsMH_01G0532000;OsMH_06G0327300	K00276+K00276+K00276+K00276+K00307+K00815+K00815+K01593+K01593+K01593+K13384+K14454+K14455	https:\\www.genome.jp\dbget-bin\www_bget?map00950
beta-Alanine metabolism	ko00410	20 out of 2064 0.968992248062015%	95 out of 13543 0.701469393782766%	0.07924	1	OsMH_12G0065600;OsMH_02G0496900;OsMH_04G0426800;OsMH_11G0072800;OsMH_02G0504100;OsMH_11G0356400;OsMH_01G0055900;OsMH_05G0053700;OsMH_06G0002700;OsMH_06G0256200;OsMH_03G0126600;OsMH_04G0036900;OsMH_06G0268700;OsMH_09G0353900;OsMH_07G0297500;OsMH_03G0614100;OsMH_09G0209600;OsMH_04G0445700;OsMH_09G0270000;OsMH_06G0440900	K00128+K00128+K00128+K00128+K00207+K00232+K00232+K00232+K00232+K00232+K00276+K00276+K00276+K00276+K01431+K01918+K13366+K14085+K14085+K23146	https:\\www.genome.jp\dbget-bin\www_bget?map00410
DNA replication	ko03030	21 out of 2064 1.01744186046512%	102 out of 13543 0.753156612272022%	0.0888713	1	OsMH_02G0555900;OsMH_01G0343300;OsMH_01G0619400;OsMH_12G0113000;OsMH_02G0306900;OsMH_05G0051800;OsMH_08G0364500;OsMH_10G0295800;OsMH_11G0073000;OsMH_04G0511500;OsMH_05G0362100;OsMH_11G0395300;OsMH_01G0139300;OsMH_04G0469800;OsMH_04G0371600;OsMH_12G0085200;OsMH_01G0506700;OsMH_05G0406900;OsMH_11G0117700;OsMH_02G0474200;OsMH_08G0016300	K02209+K02212+K02320+K02321+K02324+K02325+K02325+K02327+K02327+K02335+K02541+K07466+K10740+K10742+K10744+K10755+K10755+K10755+K10755+K10756+K10756	https:\\www.genome.jp\dbget-bin\www_bget?map03030
Pantothenate and CoA biosynthesis	ko00770	11 out of 2064 0.532945736434108%	48 out of 13543 0.354426641069187%	0.103863	1	OsMH_12G0065600;OsMH_02G0496900;OsMH_04G0426800;OsMH_11G0072800;OsMH_02G0504100;OsMH_03G0114200;OsMH_07G0297500;OsMH_03G0614100;OsMH_02G0361300;OsMH_12G0028300;OsMH_06G0090700	K00128+K00128+K00128+K00128+K00207+K00826+K01431+K01918+K01922+K06133+K09680	https:\\www.genome.jp\dbget-bin\www_bget?map00770
Ubiquinone and other terpenoid-quinone biosynthesis	ko00130	18 out of 2064 0.872093023255814%	87 out of 13543 0.642398286937901%	0.105133	1	OsMH_02G0063000;OsMH_02G0264100;OsMH_05G0220200;OsMH_06G0045100;OsMH_11G0384900;OsMH_02G0185800;OsMH_01G0646200;OsMH_01G0646600;OsMH_02G0073100;OsMH_02G0466200;OsMH_03G0046500;OsMH_07G0187700;OsMH_08G0025600;OsMH_02G0354500;OsMH_08G0372800;OsMH_08G0373000;OsMH_08G0373100;OsMH_09G0291100	K00457+K00487+K00487+K00591+K00815+K00815+K01904+K01904+K01904+K01904+K01904+K01904+K14760+K17872+K17872+K17872+K17872+K17872	https:\\www.genome.jp\dbget-bin\www_bget?map00130
Ether lipid metabolism	ko00565	12 out of 2064 0.581395348837209%	54 out of 13543 0.398729971202835%	0.110516	1	OsMH_08G0314800;OsMH_08G0314900;OsMH_05G0315600;OsMH_11G0347300;OsMH_03G0592500;OsMH_03G0615000;OsMH_05G0256400;OsMH_07G0160600;OsMH_09G0360000;OsMH_04G0356000;OsMH_03G0578900	K00993+K00993+K01062+K01114+K01114+K01114+K01115+K01115+K01115+K01115+K06123+K14674	https:\\www.genome.jp\dbget-bin\www_bget?map00565
Cysteine and methionine metabolism	ko00270	36 out of 2064 1.74418604651163%	194 out of 13543 1.43247434098796%	0.117824	1	OsMH_02G0004800;OsMH_12G0364200;OsMH_08G0334900;OsMH_06G0420800;OsMH_03G0106100;OsMH_03G0568300;OsMH_07G0073700;OsMH_10G0008500;OsMH_02G0143000;OsMH_11G0384900;OsMH_02G0185800;OsMH_03G0114200;OsMH_03G0061900;OsMH_05G0361400;OsMH_01G0454800;OsMH_06G0042400;OsMH_06G0342400;OsMH_06G0122500;OsMH_10G0328900;OsMH_05G0089600;OsMH_05G0041400;OsMH_05G0041600;OsMH_09G0280800;OsMH_09G0281900;OsMH_09G0282100…	K00016+K00026+K00026+K00058+K00547+K00558+K00558+K00558+K00558+K00797+K00815+K00815+K00826+K00827+K00827+K00928+K01738+K01738+K01739+K01761+K01762+K05933+K05933+K05933+K05933+K05933+K08967+K08967+K09880+K12524+K14454+K14455+K20772+K22846+K22846+K22846	https:\\www.genome.jp\dbget-bin\www_bget?map00270
Pentose and glucuronate interconversions	ko00040	50 out of 2064 2.42248062015504%	279 out of 13543 2.06010485121465%	0.121256	1	OsMH_01G0601700;OsMH_01G0193900;OsMH_01G0194500;OsMH_01G0515900;OsMH_01G0553200;OsMH_02G0544600;OsMH_03G0012000;OsMH_03G0267000;OsMH_04G0436300;OsMH_05G0260200;OsMH_05G0401400;OsMH_07G0409000;OsMH_07G0409100;OsMH_08G0351800;OsMH_10G0100200;OsMH_10G0238200;OsMH_12G0297400;OsMH_01G0428900;OsMH_01G0638200;OsMH_02G0144400;OsMH_03G0022000;OsMH_03G0597700;OsMH_05G0019800;OsMH_05G0457300;OsMH_09G0315900…	K00002+K01051+K01051+K01051+K01051+K01051+K01051+K01051+K01051+K01051+K01051+K01051+K01051+K01051+K01051+K01051+K01184+K01184+K01184+K01184+K01184+K01184+K01184+K01184+K01184+K01184+K01213+K01213+K01213+K01728+K01728+K01728+K01728+K01728+K01728+K01728+K01728+K01728+K01728+K01728+K01728+K01728+K01728+K01728+K01728+K01728+K01805+K01805+K16190+K16190	https:\\www.genome.jp\dbget-bin\www_bget?map00040
Benzoxazinoid biosynthesis	ko00402	9 out of 2064 0.436046511627907%	39 out of 13543 0.287971645868714%	0.128902	1	OsMH_03G0567100;OsMH_08G0005500;OsMH_07G0136400;OsMH_07G0136500;OsMH_07G0136600;OsMH_11G0215100;OsMH_04G0082700;OsMH_08G0292500;OsMH_08G0294100	K13222+K13223+K13227+K13227+K13227+K13227+K13229+K13229+K13229	https:\\www.genome.jp\dbget-bin\www_bget?map00402
Pyruvate metabolism	ko00620	33 out of 2064 1.59883720930233%	178 out of 13543 1.31433212729824%	0.130767	1	OsMH_01G0601700;OsMH_02G0004800;OsMH_12G0364200;OsMH_08G0334900;OsMH_03G0076900;OsMH_12G0065600;OsMH_02G0496900;OsMH_04G0426800;OsMH_11G0072800;OsMH_03G0433600;OsMH_01G0008800;OsMH_09G0243900;OsMH_10G0336100;OsMH_12G0039700;OsMH_04G0546000;OsMH_11G0041800;OsMH_03G0298300;OsMH_05G0303500;OsMH_01G0096800;OsMH_01G0334600;OsMH_01G0528500;OsMH_03G0583800;OsMH_07G0478900;OsMH_03G0139300;OsMH_10G0125400…	K00002+K00016+K00026+K00026+K00121+K00128+K00128+K00128+K00128+K00162+K00626+K00627+K00627+K00873+K00873+K00873+K01006+K01006+K01595+K01595+K01595+K01595+K01595+K01610+K01610+K01638+K01895+K01895+K01913+K14085+K14085+K18857+K18857	https:\\www.genome.jp\dbget-bin\www_bget?map00620
Zeatin biosynthesis	ko00908	19 out of 2064 0.920542635658915%	96 out of 13543 0.708853282138374%	0.13609	1	OsMH_01G0080000;OsMH_01G0087500;OsMH_01G0542100;OsMH_01G0679400;OsMH_06G0487200;OsMH_01G0471500;OsMH_03G0578200;OsMH_04G0438400;OsMH_02G0100100;OsMH_02G0100200;OsMH_06G0163700;OsMH_08G0384500;OsMH_09G0173800;OsMH_02G0413700;OsMH_02G0520100;OsMH_04G0237900;OsMH_04G0411400;OsMH_06G0103200	K00279+K00279+K00279+K00279+K00791+K10760+K10760+K13495+K13495+K13496+K13496+K13496+K13496+K13496+K23452+K23452+K23452+K23452+K23452	https:\\www.genome.jp\dbget-bin\www_bget?map00908
Synthesis and degradation of ketone bodies	ko00072	3 out of 2064 0.145348837209302%	9 out of 13543 0.0664549952004726%	0.145969	1	OsMH_01G0008800;OsMH_09G0341500	K00626+K01640+K01641	https:\\www.genome.jp\dbget-bin\www_bget?map00072
Base excision repair	ko03410	16 out of 2064 0.775193798449612%	80 out of 13543 0.590711068448645%	0.151073	1	OsMH_01G0559300;OsMH_01G0558300;OsMH_04G0392400;OsMH_02G0306900;OsMH_05G0051800;OsMH_08G0364500;OsMH_10G0295800;OsMH_11G0073000;OsMH_04G0511500;OsMH_02G0289300;OsMH_05G0336500;OsMH_05G0337300;OsMH_08G0362700;OsMH_11G0140400;OsMH_07G0226300	K01142+K01246+K01246+K02324+K02325+K02325+K02327+K02327+K02335+K10563+K10773+K10773+K10773+K10773+K10773+K24070	https:\\www.genome.jp\dbget-bin\www_bget?map03410
Stilbenoid, diarylheptanoid and gingerol biosynthesis	ko00945	16 out of 2064 0.775193798449612%	80 out of 13543 0.590711068448645%	0.151073	1	OsMH_02G0264100;OsMH_05G0220200;OsMH_03G0469500;OsMH_04G0534300;OsMH_06G0073500;OsMH_09G0360600;OsMH_09G0360700;OsMH_10G0209900;OsMH_10G0210300;OsMH_10G0210900;OsMH_11G0069400;OsMH_11G0069500;OsMH_01G0524800;OsMH_07G0313900;OsMH_07G0335100	K00487+K00487+K13065+K13065+K13065+K13065+K13065+K13065+K13065+K13065+K13065+K13065+K13065+K16040+K17212+K17212	https:\\www.genome.jp\dbget-bin\www_bget?map00945
Circadian rhythm - plant	ko04712	23 out of 2064 1.11434108527132%	121 out of 13543 0.893450491028576%	0.151286	1	OsMH_01G0396300;OsMH_02G0099000;OsMH_03G0576200;OsMH_08G0128400;OsMH_11G0317500;OsMH_01G0367600;OsMH_05G0034100;OsMH_05G0418200;OsMH_06G0056400;OsMH_09G0286400;OsMH_09G0349500;OsMH_05G0052800;OsMH_08G0051000;OsMH_02G0073500;OsMH_06G0145000;OsMH_10G0363400;OsMH_02G0513100;OsMH_06G0109300;OsMH_09G0304600;OsMH_10G0237500;OsMH_04G0381500;OsMH_02G0096800	K00660+K03097+K03097+K12115+K12116+K12126+K12126+K12126+K12126+K12126+K12130+K12133+K12133+K12135+K12135+K12135+K16221+K16221+K16222+K16222+K16222+K16223+K16241	https:\\www.genome.jp\dbget-bin\www_bget?map04712
Sulfur metabolism	ko00920	10 out of 2064 0.484496124031008%	46 out of 13543 0.339658864357971%	0.152831	1	OsMH_12G0210900;OsMH_11G0377900;OsMH_03G0090100;OsMH_06G0042400;OsMH_06G0342400;OsMH_06G0122500;OsMH_07G0320200;OsMH_03G0522700;OsMH_04G0009200;OsMH_12G0069200	K00387+K00860+K00860+K01738+K01738+K01739+K05907+K13811+K13811+K15422	https:\\www.genome.jp\dbget-bin\www_bget?map00920
Lipoic acid metabolism	ko00785	2 out of 2064 0.0968992248062016%	5 out of 13543 0.0369194417780403%	0.169208	1	OsMH_01G0537900;OsMH_05G0392800	K03644+K03644	https:\\www.genome.jp\dbget-bin\www_bget?map00785
Phenylalanine, tyrosine and tryptophan biosynthesis	ko00400	15 out of 2064 0.726744186046512%	77 out of 13543 0.568559403381821%	0.187142	1	OsMH_06G0028500;OsMH_11G0384900;OsMH_02G0185800;OsMH_06G0364000;OsMH_09G0070900;OsMH_03G0259200;OsMH_03G0046700;OsMH_07G0072800;OsMH_01G0534700;OsMH_02G0076600;OsMH_08G0342200;OsMH_06G0402300;OsMH_01G0532000;OsMH_06G0327300;OsMH_06G0321400	K00800+K00815+K00815+K01609+K01609+K01626+K01657+K01695+K01850+K01850+K01850+K06001+K14454+K14455+K15227	https:\\www.genome.jp\dbget-bin\www_bget?map00400
2-Oxocarboxylic acid metabolism	ko01210	15 out of 2064 0.726744186046512%	78 out of 13543 0.575943291737429%	0.201119	1	OsMH_01G0162200;OsMH_05G0445400;OsMH_07G0364100;OsMH_03G0071600;OsMH_10G0224500;OsMH_03G0114200;OsMH_01G0454800;OsMH_02G0088000;OsMH_02G0125100;OsMH_08G0079900;OsMH_04G0074300;OsMH_01G0532000;OsMH_06G0327300;OsMH_08G0406000;OsMH_03G0297800	K00030+K00031+K00031+K00814+K00814+K00826+K00928+K01647+K01647+K01681+K13027+K14454+K14455+K14677+K14682	https:\\www.genome.jp\dbget-bin\www_bget?map01210
Other types of O-glycan biosynthesis	ko00514	5 out of 2064 0.242248062015504%	21 out of 13543 0.155061655467769%	0.206612	1	OsMH_08G0166500;OsMH_07G0377700;OsMH_08G0001100;OsMH_01G0648700;OsMH_01G0158100	K00728+K03691+K13667+K20781+K20782	https:\\www.genome.jp\dbget-bin\www_bget?map00514
Autophagy - other	ko04136	11 out of 2064 0.532945736434108%	55 out of 13543 0.406113859558443%	0.208179	1	OsMH_02G0075900;OsMH_02G0421700;OsMH_12G0000400;OsMH_04G0500600;OsMH_07G0296900;OsMH_07G0322700;OsMH_11G0000200;OsMH_04G0550500;OsMH_04G0558600;OsMH_12G0032000	K08330+K08331+K08341+K08341+K08341+K08341+K08341+K08342+K08343+K08343+K17606	https:\\www.genome.jp\dbget-bin\www_bget?map04136
MAPK signaling pathway - plant	ko04016	174 out of 2064 8.43023255813953%	1080 out of 13543 7.97459942405671%	0.215012	1	OsMH_07G0304800;OsMH_01G0568800;OsMH_02G0525800;OsMH_06G0097400;OsMH_09G0246600;OsMH_09G0289100;OsMH_09G0289200;OsMH_06G0484600;OsMH_05G0245900;OsMH_06G0077700;OsMH_02G0530700;OsMH_04G0253300;OsMH_01G0012400;OsMH_01G0036100;OsMH_01G0347600;OsMH_01G0434800;OsMH_01G0691500;OsMH_03G0205000;OsMH_04G0328400;OsMH_04G0493100;OsMH_04G0526600;OsMH_05G0150700;OsMH_07G0351400;OsMH_09G0188700;OsMH_10G0018100…	K00940+K02183+K02183+K02183+K02183+K02183+K02183+K03781+K13413+K13413+K13414+K13414+K13416+K13416+K13416+K13416+K13416+K13416+K13416+K13416+K13416+K13416+K13416+K13416+K13416+K13416+K13416+K13420+K13420+K13420+K13420+K13420+K13420+K13420+K13420+K13420+K13422+K13422+K13422+K13422+K13422+K13422+K13422+K13422+K13424+K13424+K13424+K13424+K13424+K13424+K13424+K13425+K13425+K13425+K13426+K13426+K13447+…	https:\\www.genome.jp\dbget-bin\www_bget?map04016
Glycerophospholipid metabolism	ko00564	46 out of 2064 2.22868217054264%	269 out of 13543 1.98626596765857%	0.217851	1	OsMH_01G0678900;OsMH_04G0121200;OsMH_08G0314800;OsMH_08G0314900;OsMH_11G0347300;OsMH_03G0592500;OsMH_03G0615000;OsMH_05G0256400;OsMH_07G0160600;OsMH_09G0360000;OsMH_03G0394200;OsMH_04G0367100;OsMH_07G0475500;OsMH_05G0273300;OsMH_07G0295900;OsMH_01G0477300;OsMH_04G0356000;OsMH_02G0373000;OsMH_10G0073500;OsMH_01G0468000;OsMH_11G0424900;OsMH_01G0424800;OsMH_01G0607700;OsMH_02G0013100;OsMH_05G0383400…	K00006+K00111+K00993+K00993+K01114+K01114+K01114+K01115+K01115+K01115+K01115+K01126+K01126+K01517+K01613+K01613+K05929+K06123+K06129+K06129+K08730+K08730+K13508+K13508+K13508+K13508+K13513+K13523+K14156+K14156+K14674+K16818+K16818+K16818+K16818+K16818+K16818+K18693+K18693+K18693+K18696+K18696+K18696+K18696+K22389+K25193	https:\\www.genome.jp\dbget-bin\www_bget?map00564
Pyrimidine metabolism	ko00240	21 out of 2064 1.01744186046512%	116 out of 13543 0.856531049250535%	0.227896	1	OsMH_02G0504100;OsMH_04G0319900;OsMH_08G0421200;OsMH_09G0327900;OsMH_07G0304800;OsMH_08G0445000;OsMH_09G0383300;OsMH_07G0297500;OsMH_01G0490200;OsMH_01G0256500;OsMH_01G0277100;OsMH_01G0277600;OsMH_05G0436000;OsMH_08G0005600;OsMH_01G0411900;OsMH_01G0443900;OsMH_06G0023200;OsMH_06G0007800;OsMH_12G0211500;OsMH_04G0403100	K00207+K00876+K00876+K00876+K00940+K01240+K01240+K01431+K01489+K01510+K01510+K01510+K01510+K01510+K01510+K01937+K01937+K10808+K13800+K13998+K16904	https:\\www.genome.jp\dbget-bin\www_bget?map00240
Butanoate metabolism	ko00650	7 out of 2064 0.339147286821705%	34 out of 13543 0.251052204090674%	0.253628	1	OsMH_01G0556600;OsMH_01G0008800;OsMH_09G0341500;OsMH_03G0181700;OsMH_02G0011300;OsMH_04G0491100	K00074+K00626+K01640+K01641+K01913+K16871+K16871	https:\\www.genome.jp\dbget-bin\www_bget?map00650
Cutin, suberine and wax biosynthesis	ko00073	19 out of 2064 0.920542635658915%	107 out of 13543 0.790076054050063%	0.270266	1	OsMH_03G0057900;OsMH_07G0228500;OsMH_08G0444900;OsMH_06G0042800;OsMH_09G0205000;OsMH_06G0419300;OsMH_03G0035000;OsMH_02G0502700;OsMH_03G0107200;OsMH_04G0400700;OsMH_06G0132200;OsMH_06G0132500;OsMH_04G0452500;OsMH_06G0025100;OsMH_10G0335500;OsMH_01G0685500;OsMH_05G0282500;OsMH_04G0318400	K13356+K13356+K13356+K15398+K15400+K15403+K15404+K15405+K17991+K17991+K17991+K17991+K17991+K20495+K20495+K20495+K20769+K20769+K21995	https:\\www.genome.jp\dbget-bin\www_bget?map00073
Mannose type O-glycan biosynthesis	ko00515	1 out of 2064 0.0484496124031008%	2 out of 13543 0.0147677767112161%	0.28159	1	OsMH_08G0166500	K00728	https:\\www.genome.jp\dbget-bin\www_bget?map00515
Caffeine metabolism	ko00232	1 out of 2064 0.0484496124031008%	2 out of 13543 0.0147677767112161%	0.28159	1	OsMH_01G0616200	K00365	https:\\www.genome.jp\dbget-bin\www_bget?map00232
Polyketide sugar unit biosynthesis	ko00523	1 out of 2064 0.0484496124031008%	2 out of 13543 0.0147677767112161%	0.28159	1	OsMH_02G0449400	K12451	https:\\www.genome.jp\dbget-bin\www_bget?map00523
Purine metabolism	ko00230	30 out of 2064 1.45348837209302%	178 out of 13543 1.31433212729824%	0.303058	1	OsMH_01G0616200;OsMH_07G0297200;OsMH_01G0621900;OsMH_08G0078900;OsMH_11G0377900;OsMH_03G0090100;OsMH_12G0039700;OsMH_04G0546000;OsMH_11G0041800;OsMH_07G0304800;OsMH_06G0389400;OsMH_07G0413000;OsMH_01G0256500;OsMH_01G0277100;OsMH_01G0277600;OsMH_05G0436000;OsMH_08G0005600;OsMH_07G0475500;OsMH_10G0278200;OsMH_12G0012200;OsMH_12G0186500;OsMH_05G0029700;OsMH_09G0296800;OsMH_06G0431700;OsMH_06G0023200…	K00365+K00759+K00764+K00856+K00860+K00860+K00873+K00873+K00873+K00940+K00948+K00951+K00951+K01510+K01510+K01510+K01510+K01510+K01510+K01517+K01519+K01522+K01835+K01835+K01923+K02083+K10808+K13811+K13811+K18151	https:\\www.genome.jp\dbget-bin\www_bget?map00230
Monoterpenoid biosynthesis	ko00902	3 out of 2064 0.145348837209302%	13 out of 13543 0.0959905486229048%	0.317163	1	OsMH_02G0018700;OsMH_02G0419000;OsMH_04G0418200	K15086+K15095+K15095	https:\\www.genome.jp\dbget-bin\www_bget?map00902
Indole alkaloid biosynthesis	ko00901	6 out of 2064 0.290697674418605%	31 out of 13543 0.22890053902385%	0.331177	1	OsMH_05G0392200;OsMH_08G0033300;OsMH_08G0033400;OsMH_12G0033200;OsMH_08G0342600;OsMH_10G0350000	K01593+K01593+K01593+K01757+K01757+K01757	https:\\www.genome.jp\dbget-bin\www_bget?map00901
Taurine and hypotaurine metabolism	ko00430	2 out of 2064 0.0968992248062016%	8 out of 13543 0.0590711068448645%	0.350435	1	OsMH_01G0047400;OsMH_04G0356300	K18592+K18592	https:\\www.genome.jp\dbget-bin\www_bget?map00430
Phenylalanine metabolism	ko00360	16 out of 2064 0.775193798449612%	94 out of 13543 0.694085505427158%	0.356806	1	OsMH_01G0556600;OsMH_03G0126600;OsMH_04G0036900;OsMH_06G0268700;OsMH_09G0353900;OsMH_02G0063000;OsMH_11G0384900;OsMH_02G0185800;OsMH_04G0083400;OsMH_05G0392200;OsMH_08G0033300;OsMH_08G0033400;OsMH_12G0006200;OsMH_04G0405400;OsMH_01G0532000;OsMH_06G0327300	K00074+K00276+K00276+K00276+K00276+K00457+K00815+K00815+K01426+K01593+K01593+K01593+K07253+K10775+K14454+K14455	https:\\www.genome.jp\dbget-bin\www_bget?map00360
Monobactam biosynthesis	ko00261	4 out of 2064 0.193798449612403%	20 out of 13543 0.147677767112161%	0.363943	1	OsMH_01G0454800;OsMH_09G0220200;OsMH_03G0522700;OsMH_04G0009200	K00928+K12524+K13811+K13811	https:\\www.genome.jp\dbget-bin\www_bget?map00261
Citrate cycle (TCA cycle)	ko00020	14 out of 2064 0.678294573643411%	83 out of 13543 0.612862733515469%	0.384736	1	OsMH_12G0364200;OsMH_08G0334900;OsMH_01G0162200;OsMH_05G0445400;OsMH_07G0364100;OsMH_03G0433600;OsMH_09G0243900;OsMH_10G0336100;OsMH_03G0139300;OsMH_10G0125400;OsMH_02G0088000;OsMH_02G0125100;OsMH_11G0445100;OsMH_08G0079900	K00026+K00026+K00030+K00031+K00031+K00162+K00627+K00627+K01610+K01610+K01647+K01647+K01648+K01681	https:\\www.genome.jp\dbget-bin\www_bget?map00020
Glucosinolate biosynthesis	ko00966	2 out of 2064 0.0968992248062016%	9 out of 13543 0.0664549952004726%	0.408854	1	OsMH_03G0114200;OsMH_04G0074300	K00826+K13027	https:\\www.genome.jp\dbget-bin\www_bget?map00966
Glycosylphosphatidylinositol (GPI)-anchor biosynthesis	ko00563	7 out of 2064 0.339147286821705%	40 out of 13543 0.295355534224323%	0.410091	1	OsMH_01G0443000;OsMH_01G0060500;OsMH_05G0278200;OsMH_06G0147700;OsMH_02G0366400;OsMH_10G0084900;OsMH_06G0105200	K03857+K03858+K03860+K03860+K05285+K05288+K23362	https:\\www.genome.jp\dbget-bin\www_bget?map00563
Homologous recombination	ko03440	30 out of 2064 1.45348837209302%	187 out of 13543 1.38078712249871%	0.4102	1	OsMH_10G0295800;OsMH_11G0073000;OsMH_04G0511500;OsMH_11G0361300;OsMH_11G0395300;OsMH_01G0683000;OsMH_04G0401600;OsMH_05G0393100;OsMH_12G0328900;OsMH_07G0477100;OsMH_09G0269900;OsMH_11G0076500;OsMH_01G0139300;OsMH_02G0525600;OsMH_03G0056100;OsMH_05G0292300;OsMH_07G0243400;OsMH_07G0479500;OsMH_04G0337800;OsMH_12G0310200;OsMH_12G0310300;OsMH_12G0361800;OsMH_12G0361900;OsMH_01G0596000;OsMH_02G0232100…	K02327+K02327+K02335+K04482+K07466+K08991+K10683+K10683+K10728+K10728+K10728+K10728+K10740+K10875+K10875+K10875+K10875+K10875+K10901+K12173+K12173+K12173+K12173+K12173+K12173+K12173+K12173+K12173+K12173+K12173	https:\\www.genome.jp\dbget-bin\www_bget?map03440
Fatty acid elongation	ko00062	12 out of 2064 0.581395348837209%	73 out of 13543 0.539023849959389%	0.436717	1	OsMH_03G0002000;OsMH_03G0485500;OsMH_04G0020300;OsMH_06G0183100;OsMH_08G0295600;OsMH_01G0324400;OsMH_02G0567700;OsMH_04G0199700;OsMH_05G0446800;OsMH_06G0138400;OsMH_10G0062600;OsMH_10G0291800	K01074+K10246+K10251+K10251+K10703+K15397+K15397+K15397+K15397+K15397+K15397+K15397	https:\\www.genome.jp\dbget-bin\www_bget?map00062
Terpenoid backbone biosynthesis	ko00900	11 out of 2064 0.532945736434108%	67 out of 13543 0.49472051982574%	0.445354	1	OsMH_02G0481500;OsMH_01G0006000;OsMH_01G0008800;OsMH_01G0560500;OsMH_09G0341500;OsMH_02G0450800;OsMH_05G0309500;OsMH_05G0255100;OsMH_07G0384900;OsMH_08G0082000;OsMH_03G0072600	K00021+K00099+K00626+K00919+K01641+K01770+K01823+K08658+K13789+K14066+K15891	https:\\www.genome.jp\dbget-bin\www_bget?map00900
Glycosphingolipid biosynthesis - globo and isoglobo series	ko00603	3 out of 2064 0.145348837209302%	18 out of 13543 0.132909990400945%	0.531945	1	OsMH_07G0468700;OsMH_10G0309600;OsMH_03G0104800	K07407+K07407+K12373	https:\\www.genome.jp\dbget-bin\www_bget?map00603
Biosynthesis of cofactors	ko01240	61 out of 2064 2.95542635658915%	402 out of 13543 2.96832311895444%	0.536921	1	OsMH_01G0601700;OsMH_02G0296200;OsMH_03G0527000;OsMH_04G0289500;OsMH_07G0061900;OsMH_10G0277200;OsMH_08G0012200;OsMH_12G0065600;OsMH_02G0496900;OsMH_04G0426800;OsMH_11G0072800;OsMH_09G0096500;OsMH_01G0172500;OsMH_04G0383000;OsMH_02G0063000;OsMH_06G0045100;OsMH_01G0510100;OsMH_03G0114200;OsMH_12G0338100;OsMH_12G0039700;OsMH_04G0546000;OsMH_11G0041800;OsMH_07G0304800;OsMH_03G0150700;OsMH_03G0073900…	K00002+K00059+K00059+K00059+K00059+K00059+K00103+K00128+K00128+K00128+K00128+K00208+K00231+K00231+K00457+K00591+K00652+K00826+K00868+K00873+K00873+K00873+K00940+K00966+K01719+K01772+K01918+K01922+K01937+K01937+K03517+K03635+K03644+K03644+K08679+K08679+K09458+K09458+K09458+K09680+K11153+K11153+K11153+K11752+K13800+K13941+K13998+K14190+K14760+K17872+K17872+K17872+K17872+K17872+K18482+K18482+K19562+…	https:\\www.genome.jp\dbget-bin\www_bget?map01240
Mismatch repair	ko03430	14 out of 2064 0.678294573643411%	92 out of 13543 0.679317728715942%	0.547181	1	OsMH_10G0295800;OsMH_11G0073000;OsMH_07G0304900;OsMH_10G0322900;OsMH_11G0395300;OsMH_09G0243300;OsMH_01G0139300;OsMH_12G0085200;OsMH_01G0506700;OsMH_05G0406900;OsMH_11G0117700;OsMH_02G0474200;OsMH_08G0016300;OsMH_02G0375800	K02327+K02327+K03657+K07456+K07466+K08737+K10740+K10755+K10755+K10755+K10755+K10756+K10756+K10858	https:\\www.genome.jp\dbget-bin\www_bget?map03430
Plant hormone signal transduction	ko04075	184 out of 2064 8.91472868217054%	1216 out of 13543 8.9788082404194%	0.5575	1	OsMH_01G0367600;OsMH_05G0034100;OsMH_05G0418200;OsMH_06G0056400;OsMH_09G0286400;OsMH_05G0245900;OsMH_06G0077700;OsMH_11G0444900;OsMH_01G0115900;OsMH_01G0496600;OsMH_01G0576900;OsMH_01G0660400;OsMH_01G0664300;OsMH_02G0014600;OsMH_02G0035600;OsMH_02G0132400;OsMH_02G0409000;OsMH_03G0202800;OsMH_03G0546100;OsMH_04G0360600;OsMH_04G0435200;OsMH_05G0365000;OsMH_06G0323000;OsMH_06G0454100;OsMH_06G0454400…	K12126+K12126+K12126+K12126+K12126+K13413+K13413+K13415+K13415+K13415+K13415+K13415+K13415+K13415+K13415+K13415+K13415+K13415+K13415+K13415+K13415+K13415+K13415+K13415+K13415+K13415+K13415+K13415+K13415+K13415+K13415+K13415+K13415+K13415+K13415+K13415+K13415+K13415+K13415+K13416+K13416+K13416+K13416+K13416+K13416+K13416+K13416+K13416+K13416+K13416+K13416+K13416+K13416+K13416+K13422+K13422+K13422+…	https:\\www.genome.jp\dbget-bin\www_bget?map04075
Steroid biosynthesis	ko00100	7 out of 2064 0.339147286821705%	46 out of 13543 0.339658864357971%	0.564661	1	OsMH_01G0031700;OsMH_03G0576100;OsMH_08G0421100;OsMH_05G0102600;OsMH_11G0170500;OsMH_01G0099300;OsMH_03G0578900	K00227+K00559+K01052+K05917+K08246+K09832+K14674	https:\\www.genome.jp\dbget-bin\www_bget?map00100
Neomycin, kanamycin and gentamicin biosynthesis	ko00524	2 out of 2064 0.0968992248062016%	12 out of 13543 0.0886066602672968%	0.565948	1	OsMH_05G0081700;OsMH_07G0089300	K00844+K00844	https:\\www.genome.jp\dbget-bin\www_bget?map00524
Selenocompound metabolism	ko00450	6 out of 2064 0.290697674418605%	41 out of 13543 0.302739422579931%	0.609663	1	OsMH_06G0122500;OsMH_10G0328900;OsMH_12G0071700;OsMH_01G0505500;OsMH_03G0522700;OsMH_04G0009200	K01739+K01761+K11717+K11717+K13811+K13811	https:\\www.genome.jp\dbget-bin\www_bget?map00450
Proteasome	ko03050	14 out of 2064 0.678294573643411%	100 out of 13543 0.738388835560806%	0.67753	1	OsMH_03G0168600;OsMH_05G0020000;OsMH_07G0414600;OsMH_08G0420600;OsMH_01G0694100;OsMH_05G0293900;OsMH_07G0474400;OsMH_08G0439900;OsMH_09G0359500;OsMH_10G0365400;OsMH_03G0305400;OsMH_04G0195300;OsMH_08G0280800;OsMH_10G0240800	K02725+K02725+K02730+K02732+K03029+K03029+K03029+K03029+K03029+K03029+K03038+K03065+K06699+K06699	https:\\www.genome.jp\dbget-bin\www_bget?map03050
Anthocyanin biosynthesis	ko00942	1 out of 2064 0.0484496124031008%	7 out of 13543 0.0516872184892564%	0.685802	1	OsMH_07G0042100	K12930	https:\\www.genome.jp\dbget-bin\www_bget?map00942
Phosphonate and phosphinate metabolism	ko00440	2 out of 2064 0.0968992248062016%	16 out of 13543 0.118142213689729%	0.725058	1	OsMH_08G0314800;OsMH_08G0314900	K00993+K00993	https:\\www.genome.jp\dbget-bin\www_bget?map00440
Lysine biosynthesis	ko00300	3 out of 2064 0.145348837209302%	24 out of 13543 0.177213320534594%	0.731086	1	OsMH_01G0454800;OsMH_03G0082800;OsMH_09G0220200	K00928+K10206+K12524	https:\\www.genome.jp\dbget-bin\www_bget?map00300
Non-homologous end-joining	ko03450	1 out of 2064 0.0484496124031008%	9 out of 13543 0.0664549952004726%	0.774319	1	OsMH_03G0519900	K10886	https:\\www.genome.jp\dbget-bin\www_bget?map03450
Nicotinate and nicotinamide metabolism	ko00760	4 out of 2064 0.193798449612403%	35 out of 13543 0.258436092446282%	0.802339	1	OsMH_08G0445000;OsMH_09G0383300;OsMH_12G0154100;OsMH_03G0598000	K01240+K01240+K03517+K18551	https:\\www.genome.jp\dbget-bin\www_bget?map00760
Nucleotide excision repair	ko03420	16 out of 2064 0.775193798449612%	127 out of 13543 0.937753821162224%	0.830144	1	OsMH_02G0306900;OsMH_05G0051800;OsMH_08G0364500;OsMH_10G0295800;OsMH_11G0073000;OsMH_04G0511500;OsMH_03G0485700;OsMH_07G0304900;OsMH_11G0395300;OsMH_01G0139300;OsMH_12G0085200;OsMH_01G0506700;OsMH_05G0406900;OsMH_11G0117700;OsMH_02G0474200;OsMH_08G0016300	K02324+K02325+K02325+K02327+K02327+K02335+K03143+K03657+K07466+K10740+K10755+K10755+K10755+K10755+K10756+K10756	https:\\www.genome.jp\dbget-bin\www_bget?map03420
Various types of N-glycan biosynthesis	ko00513	7 out of 2064 0.339147286821705%	61 out of 13543 0.450417189692092%	0.8415	1	OsMH_01G0508600;OsMH_02G0427000;OsMH_03G0104800;OsMH_12G0060500;OsMH_04G0336800;OsMH_09G0357600;OsMH_02G0363800	K03847+K03847+K12373+K14412+K14412+K14412+K14413	https:\\www.genome.jp\dbget-bin\www_bget?map00513
Riboflavin metabolism	ko00740	4 out of 2064 0.193798449612403%	38 out of 13543 0.280587757513106%	0.851738	1	OsMH_02G0269200;OsMH_06G0007700;OsMH_08G0382300;OsMH_04G0438700	K11752+K20884+K20884+K22912	https:\\www.genome.jp\dbget-bin\www_bget?map00740
One carbon pool by folate	ko00670	2 out of 2064 0.0968992248062016%	22 out of 13543 0.162445543823377%	0.869812	1	OsMH_01G0471100;OsMH_12G0211500	K00604+K13998	https:\\www.genome.jp\dbget-bin\www_bget?map00670
Arginine and proline metabolism	ko00330	19 out of 2064 0.920542635658915%	156 out of 13543 1.15188658347486%	0.883814	1	OsMH_12G0065600;OsMH_02G0496900;OsMH_04G0426800;OsMH_11G0072800;OsMH_10G0356200;OsMH_03G0572600;OsMH_02G0143000;OsMH_05G0394800;OsMH_04G0083400;OsMH_02G0277600;OsMH_09G0360300;OsMH_04G0005800;OsMH_09G0209600;OsMH_04G0445700;OsMH_09G0270000;OsMH_04G0511700;OsMH_01G0532000;OsMH_06G0327300	K00128+K00128+K00128+K00128+K00318+K00472+K00797+K01259+K01426+K01581+K01581+K01583+K12251+K13366+K14085+K14085+K14329+K14454+K14455	https:\\www.genome.jp\dbget-bin\www_bget?map00330
Alanine, aspartate and glutamate metabolism	ko00250	16 out of 2064 0.775193798449612%	135 out of 13543 0.996824928007089%	0.892111	1	OsMH_02G0426200;OsMH_03G0564900;OsMH_04G0429400;OsMH_01G0621900;OsMH_03G0071600;OsMH_10G0224500;OsMH_12G0026900;OsMH_03G0061900;OsMH_05G0361400;OsMH_03G0107700;OsMH_03G0495000;OsMH_04G0547200;OsMH_01G0532000;OsMH_06G0327300;OsMH_02G0011300;OsMH_04G0491100	K00261+K00261+K00261+K00764+K00814+K00814+K00820+K00827+K00827+K01915+K01915+K01953+K14454+K14455+K16871+K16871	https:\\www.genome.jp\dbget-bin\www_bget?map00250
Sulfur relay system	ko04122	1 out of 2064 0.0484496124031008%	14 out of 13543 0.103374436978513%	0.901344	1	OsMH_02G0036400	K03635	https:\\www.genome.jp\dbget-bin\www_bget?map04122
Valine, leucine and isoleucine biosynthesis	ko00290	2 out of 2064 0.0968992248062016%	25 out of 13543 0.184597208890202%	0.912154	1	OsMH_03G0114200;OsMH_03G0495200	K00826+K01754	https:\\www.genome.jp\dbget-bin\www_bget?map00290
Lysine degradation	ko00310	11 out of 2064 0.532945736434108%	101 out of 13543 0.745772723916414%	0.918263	1	OsMH_12G0065600;OsMH_02G0496900;OsMH_04G0426800;OsMH_11G0072800;OsMH_01G0008800;OsMH_04G0561500;OsMH_08G0302400;OsMH_09G0374200;OsMH_04G0445700;OsMH_09G0270000;OsMH_02G0543900	K00128+K00128+K00128+K00128+K00626+K11420+K11420+K11422+K14085+K14085+K14157	https:\\www.genome.jp\dbget-bin\www_bget?map00310
RNA transport	ko03013	37 out of 2064 1.79263565891473%	295 out of 13543 2.17824706490438%	0.919912	1	OsMH_04G0503900;OsMH_01G0113900;OsMH_01G0527800;OsMH_12G0012400;OsMH_05G0208800;OsMH_07G0120800;OsMH_11G0017200;OsMH_01G0661000;OsMH_04G0289100;OsMH_09G0240700;OsMH_05G0439500;OsMH_06G0460900;OsMH_10G0084700;OsMH_03G0038200;OsMH_01G0691600;OsMH_05G0233400;OsMH_10G0375200;OsMH_04G0006400;OsMH_05G0462900;OsMH_10G0344300;OsMH_07G0425500;OsMH_01G0390500;OsMH_01G0497500;OsMH_01G0596300;OsMH_01G0709100…	K03113+K03231+K03231+K03236+K03239+K03239+K03239+K03239+K03247+K03247+K03247+K03251+K03262+K05019+K05749+K07562+K07562+K07562+K07936+K07936+K10577+K12875+K14292+K14292+K14292+K14292+K14292+K14292+K14292+K14292+K14297+K14297+K14297+K14300+K14308+K14317+K18213	https:\\www.genome.jp\dbget-bin\www_bget?map03013
Ascorbate and aldarate metabolism	ko00053	21 out of 2064 1.01744186046512%	179 out of 13543 1.32171601565384%	0.926164	1	OsMH_01G0601700;OsMH_08G0012200;OsMH_12G0065600;OsMH_02G0496900;OsMH_04G0426800;OsMH_11G0072800;OsMH_11G0309600;OsMH_01G0506000;OsMH_09G0208000;OsMH_10G0321900;OsMH_07G0481600;OsMH_09G0356400;OsMH_06G0339200;OsMH_02G0476000;OsMH_02G0550900;OsMH_08G0417400;OsMH_04G0445700;OsMH_09G0270000;OsMH_01G0646100;OsMH_11G0297500;OsMH_11G0097900	K00002+K00103+K00128+K00128+K00128+K00128+K00423+K00423+K00423+K00423+K00434+K00434+K00469+K08232+K08679+K08679+K14085+K14085+K14190+K16190+K16190	https:\\www.genome.jp\dbget-bin\www_bget?map00053
Histidine metabolism	ko00340	6 out of 2064 0.290697674418605%	62 out of 13543 0.4578010780477%	0.926604	1	OsMH_12G0065600;OsMH_02G0496900;OsMH_04G0426800;OsMH_11G0072800;OsMH_04G0445700;OsMH_09G0270000	K00128+K00128+K00128+K00128+K14085+K14085	https:\\www.genome.jp\dbget-bin\www_bget?map00340
Ubiquitin mediated proteolysis	ko04120	39 out of 2064 1.88953488372093%	312 out of 13543 2.30377316694972%	0.928376	1	OsMH_09G0311900;OsMH_12G0332400;OsMH_03G0119200;OsMH_03G0180200;OsMH_03G0016100;OsMH_10G0334700;OsMH_01G0629900;OsMH_01G0022100;OsMH_02G0025900;OsMH_02G0017600;OsMH_06G0047800;OsMH_06G0279800;OsMH_09G0123400;OsMH_06G0445500;OsMH_08G0011300;OsMH_03G0215100;OsMH_10G0277700;OsMH_12G0053000;OsMH_01G0582400;OsMH_02G0126600;OsMH_02G0499600;OsMH_02G0505600;OsMH_03G0116100;OsMH_04G0264500;OsMH_04G0326300…	K02927+K02927+K03094+K03353+K03358+K03363+K03363+K03875+K04506+K04506+K06689+K06689+K06689+K06689+K08770+K09561+K10144+K10144+K10260+K10260+K10260+K10260+K10260+K10260+K10260+K10260+K10260+K10260+K10260+K10260+K10577+K10579+K10581+K10581+K10590+K10590+K10614+K10615+K10615	https:\\www.genome.jp\dbget-bin\www_bget?map04120
Endocytosis	ko04144	44 out of 2064 2.13178294573643%	355 out of 13543 2.62128036624086%	0.946827	1	OsMH_03G0144500;OsMH_03G0228900;OsMH_03G0489100;OsMH_07G0451300;OsMH_09G0173200;OsMH_09G0174000;OsMH_11G0120500;OsMH_11G0123400;OsMH_05G0256400;OsMH_07G0160600;OsMH_09G0360000;OsMH_02G0506300;OsMH_12G0334000;OsMH_01G0472100;OsMH_01G0596100;OsMH_05G0349600;OsMH_08G0306000;OsMH_08G0306600;OsMH_12G0358000;OsMH_04G0401500;OsMH_08G0413800;OsMH_12G0362800;OsMH_10G0264800;OsMH_05G0396800;OsMH_06G0031200…	K00889+K00889+K00889+K00889+K00889+K00889+K00889+K00889+K01115+K01115+K01115+K01115+K01528+K03283+K03283+K03283+K03283+K03283+K03283+K05758+K05758+K05758+K05758+K07889+K07889+K07904+K10396+K11866+K12191+K12191+K12194+K12194+K12486+K12486+K12486+K12486+K12486+K12489+K12489+K12489+K18442+K18442+K18443+K19476	https:\\www.genome.jp\dbget-bin\www_bget?map04144
Vitamin B6 metabolism	ko00750	1 out of 2064 0.0484496124031008%	18 out of 13543 0.132909990400945%	0.949123	1	OsMH_12G0338100	K00868	https:\\www.genome.jp\dbget-bin\www_bget?map00750
RNA degradation	ko03018	22 out of 2064 1.06589147286822%	198 out of 13543 1.4620098944104%	0.962551	1	OsMH_01G0082400;OsMH_05G0087800;OsMH_05G0403900;OsMH_08G0339200;OsMH_09G0296900;OsMH_10G0237100;OsMH_07G0060600;OsMH_02G0299700;OsMH_10G0081200;OsMH_03G0012200;OsMH_09G0320100;OsMH_12G0024000;OsMH_01G0571100;OsMH_04G0344400;OsMH_04G0545800;OsMH_10G0307200;OsMH_06G0032300;OsMH_03G0002700;OsMH_02G0178100;OsMH_01G0017100;OsMH_01G0143300	K00850+K00850+K00850+K00850+K00850+K00850+K00850+K00962+K01689+K01689+K04043+K04043+K04077+K04077+K04077+K04077+K04077+K12581+K12604+K12606+K14442+K14442	https:\\www.genome.jp\dbget-bin\www_bget?map03018
Glycine, serine and threonine metabolism	ko00260	23 out of 2064 1.11434108527132%	208 out of 13543 1.53584877796648%	0.96753	1	OsMH_06G0420800;OsMH_02G0449300;OsMH_03G0126600;OsMH_04G0036900;OsMH_06G0268700;OsMH_09G0353900;OsMH_06G0384600;OsMH_03G0061900;OsMH_05G0361400;OsMH_01G0454800;OsMH_04G0404000;OsMH_07G0072800;OsMH_03G0495200;OsMH_02G0065400;OsMH_10G0327500;OsMH_06G0402300;OsMH_09G0220200;OsMH_04G0445700;OsMH_09G0270000;OsMH_01G0575900;OsMH_12G0029700;OsMH_01G0116200;OsMH_02G0019100	K00058+K00108+K00276+K00276+K00276+K00276+K00281+K00827+K00827+K00928+K01620+K01695+K01754+K02437+K02437+K06001+K12524+K14085+K14085+K15633+K15634+K15919+K15919	https:\\www.genome.jp\dbget-bin\www_bget?map00260
SNARE interactions in vesicular transport	ko04130	4 out of 2064 0.193798449612403%	54 out of 13543 0.398729971202835%	0.973561	1	OsMH_06G0059800;OsMH_08G0009100;OsMH_08G0340600;OsMH_01G0698800	K08486+K08486+K08495+K08516	https:\\www.genome.jp\dbget-bin\www_bget?map04130
Oxidative phosphorylation	ko00190	21 out of 2064 1.01744186046512%	197 out of 13543 1.45462600605479%	0.975725	1	OsMH_04G0310800;OsMH_03G0536000;OsMH_02G0474000;OsMH_12G0369400;OsMH_03G0006800;OsMH_03G0070900;OsMH_03G0473800;OsMH_04G0527600;OsMH_07G0083100;OsMH_01G0556400;OsMH_05G0321300;OsMH_02G0070600;OsMH_01G0077800;OsMH_01G0110200;OsMH_04G0531300;OsMH_02G0341200;OsMH_05G0005100;OsMH_03G0545500;OsMH_07G0421500;OsMH_05G0411300	K00411+K00411+K00417+K01507+K01535+K01535+K01535+K01535+K01535+K01535+K02112+K02112+K02145+K02146+K02150+K02153+K02155+K02155+K02266+K02267+K03940	https:\\www.genome.jp\dbget-bin\www_bget?map00190
N-Glycan biosynthesis	ko00510	5 out of 2064 0.242248062015504%	65 out of 13543 0.479952743114524%	0.977846	1	OsMH_11G0452300;OsMH_09G0344600;OsMH_01G0508600;OsMH_02G0427000;OsMH_01G0154800	K00729+K00729+K03847+K03847+K05546	https:\\www.genome.jp\dbget-bin\www_bget?map00510
Tryptophan metabolism	ko00380	30 out of 2064 1.45348837209302%	270 out of 13543 1.99364985601418%	0.980245	1	OsMH_12G0065600;OsMH_02G0496900;OsMH_04G0426800;OsMH_11G0072800;OsMH_01G0008800;OsMH_04G0083400;OsMH_05G0392200;OsMH_08G0033300;OsMH_08G0033400;OsMH_06G0484600;OsMH_12G0265200;OsMH_01G0159500;OsMH_04G0029900;OsMH_04G0445700;OsMH_09G0270000;OsMH_01G0459700;OsMH_01G0525700;OsMH_05G0058400;OsMH_11G0309400;OsMH_12G0206400;OsMH_12G0206900;OsMH_12G0207500;OsMH_12G0209000;OsMH_06G0120800;OsMH_07G0276100…	K00128+K00128+K00128+K00128+K00626+K01426+K01593+K01593+K01593+K03781+K11816+K11816+K11816+K14085+K14085+K16903+K16903+K16903+K22588+K22588+K22588+K22588+K22588+K22588+K22588+K22588+K22588+K23947+K23947+K24541	https:\\www.genome.jp\dbget-bin\www_bget?map00380
Folate biosynthesis	ko00790	5 out of 2064 0.242248062015504%	67 out of 13543 0.49472051982574%	0.982229	1	OsMH_02G0036400;OsMH_12G0211500;OsMH_01G0125600;OsMH_05G0132500	K03635+K13941+K13998+K18482+K18482	https:\\www.genome.jp\dbget-bin\www_bget?map00790
Aminoacyl-tRNA biosynthesis	ko00970	14 out of 2064 0.678294573643411%	152 out of 13543 1.12235103005243%	0.989795	1	OsMH_01G0471100;OsMH_10G0373900;OsMH_01G0114300;OsMH_01G0419800;OsMH_01G0582000;OsMH_04G0457300;OsMH_05G0332800;OsMH_11G0066000;OsMH_11G0307900;OsMH_05G0421200;OsMH_08G0391900;OsMH_09G0075000;OsMH_11G0059100;OsMH_06G0002800	K00604+K01866+K01870+K01870+K01870+K01870+K01870+K01870+K02433+K02433+K02433+K02433+K02433+K14164	https:\\www.genome.jp\dbget-bin\www_bget?map00970
Protein processing in endoplasmic reticulum	ko04141	49 out of 2064 2.37403100775194%	432 out of 13543 3.18983976962268%	0.992588	1	OsMH_02G0571600;OsMH_04G0253000;OsMH_12G0332400;OsMH_12G0334000;OsMH_01G0472100;OsMH_01G0596100;OsMH_05G0349600;OsMH_08G0306000;OsMH_08G0306600;OsMH_04G0006200;OsMH_08G0394500;OsMH_12G0076000;OsMH_01G0099500;OsMH_01G0526700;OsMH_02G0137200;OsMH_01G0154800;OsMH_02G0017600;OsMH_06G0047800;OsMH_06G0279800;OsMH_09G0123400;OsMH_12G0303900;OsMH_01G0139600;OsMH_01G0641600;OsMH_03G0596400;OsMH_01G0524000…	K01456+K01456+K03094+K03283+K03283+K03283+K03283+K03283+K03283+K04079+K04079+K04374+K04374+K04374+K04374+K05546+K06689+K06689+K06689+K06689+K07953+K07953+K08057+K08057+K08288+K08852+K09481+K09490+K09517+K09523+K09561+K09580+K10950+K10956+K10956+K13993+K13993+K13993+K13993+K13993+K13993+K13993+K13993+K13993+K14007+K14009+K14011+K14011+K16196	https:\\www.genome.jp\dbget-bin\www_bget?map04141
Ribosome biogenesis in eukaryotes	ko03008	15 out of 2064 0.726744186046512%	172 out of 13543 1.27002879716459%	0.996152	1	OsMH_02G0099000;OsMH_03G0576200;OsMH_01G0167000;OsMH_01G0452900;OsMH_08G0206000;OsMH_01G0691600;OsMH_05G0233400;OsMH_10G0375200;OsMH_04G0006400;OsMH_05G0462900;OsMH_03G0010600;OsMH_11G0375500;OsMH_03G0295300;OsMH_04G0522700;OsMH_08G0006200	K03097+K03097+K03264+K06943+K06943+K07562+K07562+K07562+K07936+K07936+K11883+K14521+K14570+K14570+K14574	https:\\www.genome.jp\dbget-bin\www_bget?map03008
Spliceosome	ko03040	36 out of 2064 1.74418604651163%	357 out of 13543 2.63604814295208%	0.99846	1	OsMH_12G0334000;OsMH_01G0472100;OsMH_01G0596100;OsMH_05G0349600;OsMH_08G0306000;OsMH_08G0306600;OsMH_06G0041800;OsMH_02G0302700;OsMH_02G0302900;OsMH_04G0303400;OsMH_02G0227000;OsMH_05G0016800;OsMH_05G0289800;OsMH_03G0485100;OsMH_11G0433100;OsMH_11G0435500;OsMH_02G0093000;OsMH_04G0009100;OsMH_06G0321300;OsMH_10G0236900;OsMH_11G0275300;OsMH_11G0269300;OsMH_01G0420400;OsMH_05G0438500;OsMH_05G0453200…	K03283+K03283+K03283+K03283+K03283+K03283+K06063+K11094+K11094+K11094+K11094+K12811+K12811+K12813+K12817+K12818+K12818+K12818+K12818+K12831+K12833+K12834+K12835+K12835+K12835+K12835+K12836+K12837+K12854+K12867+K12875+K12890+K12900+K12900+K12900+K12900	https:\\www.genome.jp\dbget-bin\www_bget?map03040
Basal transcription factors	ko03022	3 out of 2064 0.145348837209302%	67 out of 13543 0.49472051982574%	0.99872	1	OsMH_11G0222400;OsMH_03G0485700;OsMH_02G0468300	K03122+K03143+K14649	https:\\www.genome.jp\dbget-bin\www_bget?map03022
Photosynthesis	ko00195	14 out of 2064 0.678294573643411%	206 out of 13543 1.52108100125526%	0.999939	1	OsMH_01G0556400;OsMH_05G0321300;OsMH_05G0067100;OsMH_10G0362400;OsMH_03G0599300;OsMH_04G0321900;OsMH_07G0042600;OsMH_12G0157000;OsMH_08G0155700;OsMH_07G0182900;OsMH_05G0390100;OsMH_07G0041400;OsMH_01G0620500	K02112+K02112+K02634+K02636+K02636+K02639+K02639+K02698+K02703+K02704+K02717+K02721+K03541+K03542	https:\\www.genome.jp\dbget-bin\www_bget?map00195
Protein export	ko03060	7 out of 2064 0.339147286821705%	136 out of 13543 1.0042088163627%	0.999944	1	OsMH_05G0391000;OsMH_12G0002600;OsMH_02G0013900;OsMH_03G0179000;OsMH_08G0146200;OsMH_02G0580300;OsMH_02G0580400	K03106+K09481+K09490+K10956+K10956+K13280+K13280	https:\\www.genome.jp\dbget-bin\www_bget?map03060
mRNA surveillance pathway	ko03015	13 out of 2064 0.62984496124031%	213 out of 13543 1.57276821974452%	0.99999	1	OsMH_02G0574100;OsMH_01G0071500;OsMH_05G0428600;OsMH_08G0018500;OsMH_07G0425500;OsMH_03G0187000;OsMH_07G0476200;OsMH_08G0301500;OsMH_02G0516300;OsMH_03G0104600;OsMH_03G0504600;OsMH_03G0615100;OsMH_03G0184500	K06269+K11584+K11584+K11584+K12875+K14376+K14376+K14397+K14399+K14399+K14399+K14403+K14405	https:\\www.genome.jp\dbget-bin\www_bget?map03015
Tropane, piperidine and pyridine alkaloid biosynthesis	ko00960	11 out of 2064 0.532945736434108%	217 out of 13543 1.60230377316695%	0.999999	1	OsMH_03G0126600;OsMH_04G0036900;OsMH_06G0268700;OsMH_09G0353900;OsMH_11G0384900;OsMH_02G0185800;OsMH_01G0552800;OsMH_01G0670800;OsMH_11G0220000;OsMH_01G0532000;OsMH_06G0327300	K00276+K00276+K00276+K00276+K00815+K00815+K08081+K08081+K08081+K14454+K14455	https:\\www.genome.jp\dbget-bin\www_bget?map00960
Sesquiterpenoid and triterpenoid biosynthesis	ko00909	14 out of 2064 0.678294573643411%	276 out of 13543 2.03795318614783%	1	1	OsMH_02G0082000;OsMH_03G0520300;OsMH_02G0251000;OsMH_04G0006700;OsMH_04G0254300;OsMH_04G0255700;OsMH_04G0256600;OsMH_04G0258400;OsMH_04G0259300;OsMH_02G0082200;OsMH_03G0072600;OsMH_02G0036300;OsMH_06G0231200	K15472+K15472+K15803+K15803+K15803+K15803+K15803+K15803+K15803+K15803+K15805+K15891+K19011+K19011	https:\\www.genome.jp\dbget-bin\www_bget?map00909
Sphingolipid metabolism	ko00600	28 out of 2064 1.35658914728682%	419 out of 13543 3.09384922099978%	1	1	OsMH_11G0292100;OsMH_01G0669400;OsMH_02G0564200;OsMH_10G0103700;OsMH_01G0000400;OsMH_04G0314600;OsMH_02G0417900;OsMH_02G0431200;OsMH_07G0468700;OsMH_10G0309600;OsMH_12G0060400;OsMH_01G0085100;OsMH_01G0376300;OsMH_01G0611000;OsMH_01G0624600;OsMH_02G0112300;OsMH_03G0139000;OsMH_05G0321700;OsMH_05G0335700;OsMH_06G0349800;OsMH_08G0437900;OsMH_09G0313800;OsMH_10G0178300;OsMH_02G0155600;OsMH_12G0010400…	K00654+K00654+K00654+K00654+K01634+K04708+K04712+K04715+K07407+K07407+K12309+K12309+K12309+K12309+K12309+K12309+K12309+K12309+K12309+K12309+K12309+K12309+K12309+K12349+K12382+K12382+K17108+K23451	https:\\www.genome.jp\dbget-bin\www_bget?map00600
Ribosome	ko03010	16 out of 2064 0.775193798449612%	384 out of 13543 2.8354131285535%	1	1	OsMH_03G0019800;OsMH_01G0520500;OsMH_03G0523100;OsMH_01G0454900;OsMH_05G0437700;OsMH_06G0446900;OsMH_01G0563500;OsMH_09G0311900;OsMH_03G0227700;OsMH_03G0530800;OsMH_08G0380700;OsMH_02G0576100;OsMH_05G0413100;OsMH_06G0467400	K02867+K02871+K02875+K02882+K02882+K02895+K02914+K02927+K02927+K02929+K02933+K02933+K02933+K02939+K02945+K02995	https:\\www.genome.jp\dbget-bin\www_bget?map03010
RNA polymerase	ko03020	7 out of 2064 0.339147286821705%	728 out of 13543 5.37547072288267%	1	1	OsMH_02G0106100;OsMH_04G0018100;OsMH_04G0505400;OsMH_05G0043400;OsMH_06G0163100;OsMH_10G0335700;OsMH_04G0545700	K03006+K03006+K03006+K03006+K03006+K03006+K03021	https:\\www.genome.jp\dbget-bin\www_bget?map03020

## Sheet: Table S8
Supplementary Table 8 Distribution of transcript in Oryza sativa of different Gene Ontology (SSB_24 h vs. Control)
Ontology	ID	Description	Count	GeneRatio	geneID
Cellular component	GO:0016020	membrane	2131	2131/6879	OsMH_04G0529800/OsMH_08G0433200/OsMH_11G0424900/OsMH_07G0346100/OsMH_07G0005400/OsMH_06G0177600/OsMH_03G0014000/OsMH_04G0074300/OsMH_01G0308700/OsMH_01G0139400/OsMH_05G0045300/OsMH_08G0434500/OsMH_10G0293600/OsMH_04G0388900/OsMH_09G0319900/OsMH_01G0679800/OsMH_01G0685500/OsMH_07G0345800/OsMH_08G0073500/OsMH_01G0022300/OsMH_09G0188700/OsMH_09G0372200/OsMH_05G0434100/OsMH_08G0012200/OsMH_02G0504000…
Cellular component	GO:0005576	extracellular region	467	467/6879	OsMH_07G0022500/OsMH_09G0209600/OsMH_03G0160400/OsMH_01G0022500/OsMH_07G0467100/OsMH_05G0134600/OsMH_07G0346100/OsMH_09G0370500/OsMH_09G0302100/OsMH_06G0458100/OsMH_12G0310300/OsMH_12G0361600/OsMH_03G0450400/OsMH_01G0208900/OsMH_02G0131200/OsMH_01G0679800/OsMH_11G0011300/OsMH_06G0482700/OsMH_01G0080000/OsMH_04G0556300/OsMH_04G0556500/OsMH_04G0523200/OsMH_12G0367800/OsMH_03G0117600/OsMH_01G0478500…
Cellular component	GO:0005623	cell	3756	3756/6879	OsMH_04G0529800/OsMH_03G0160400/OsMH_02G0063000/OsMH_07G0346100/OsMH_01G0082900/OsMH_02G0279100/OsMH_04G0310800/OsMH_04G0006700/OsMH_09G0216500/OsMH_01G0682600/OsMH_03G0114200/OsMH_05G0053700/OsMH_03G0014000/OsMH_12G0310300/OsMH_09G0077700/OsMH_01G0208900/OsMH_05G0018800/OsMH_04G0255700/OsMH_04G0074300/OsMH_12G0307100/OsMH_01G0008800/OsMH_01G0308700/OsMH_01G0139400/OsMH_12G0023000/OsMH_02G0504100…
Cellular component	GO:0009295	nucleoid	8	8/6879	OsMH_05G0440000/OsMH_01G0646900/OsMH_03G0393800/OsMH_01G0604300/OsMH_05G0457500/OsMH_09G0219700/OsMH_03G0424700
Cellular component	GO:0030054	cell junction	193	193/6879	OsMH_01G0208900/OsMH_04G0556300/OsMH_04G0556500/OsMH_01G0478500/OsMH_07G0357200/OsMH_05G0003800/OsMH_05G0027000/OsMH_04G0107100/OsMH_04G0556600/OsMH_07G0100100/OsMH_05G0382700/OsMH_05G0030700/OsMH_11G0406500/OsMH_01G0697600/OsMH_01G0209100/OsMH_11G0295500/OsMH_11G0072800/OsMH_03G0213100/OsMH_03G0445000/OsMH_04G0550000/OsMH_04G0360600/OsMH_01G0347600/OsMH_03G0389000/OsMH_05G0019800/OsMH_01G0589500…
Cellular component	GO:0031974	membrane-enclosed lumen	186	186/6879	OsMH_11G0015600/OsMH_07G0062200/OsMH_03G0598900/OsMH_02G0571800/OsMH_12G0341700/OsMH_07G0079500/OsMH_04G0413700/OsMH_09G0380800/OsMH_02G0125100/OsMH_08G0018500/OsMH_04G0083300/OsMH_12G0211300/OsMH_08G0325100/OsMH_01G0359700/OsMH_11G0315700/OsMH_10G0125400/OsMH_02G0289300/OsMH_05G0012200/OsMH_10G0352200/OsMH_04G0421200/OsMH_08G0392200/OsMH_04G0561500/OsMH_06G0004100/OsMH_02G0088000/OsMH_06G0411200…
Cellular component	GO:0032991	protein-containing complex	440	440/6879	OsMH_06G0226300/OsMH_07G0041400/OsMH_07G0062200/OsMH_10G0062600/OsMH_08G0291500/OsMH_07G0041300/OsMH_01G0649200/OsMH_12G0338300/OsMH_01G0667200/OsMH_01G0524000/OsMH_08G0130000/OsMH_01G0498200/OsMH_08G0018500/OsMH_03G0204800/OsMH_12G0353400/OsMH_12G0211300/OsMH_08G0325100/OsMH_01G0531700/OsMH_08G0196700/OsMH_02G0376200/OsMH_07G0378900/OsMH_11G0307900/OsMH_01G0649300/OsMH_04G0121200/OsMH_12G0362900…
Cellular component	GO:0043226	organelle	2709	2709/6879	OsMH_03G0160400/OsMH_01G0082900/OsMH_04G0310800/OsMH_09G0216500/OsMH_03G0114200/OsMH_05G0053700/OsMH_03G0014000/OsMH_01G0208900/OsMH_05G0018800/OsMH_04G0074300/OsMH_12G0307100/OsMH_01G0139400/OsMH_12G0023000/OsMH_02G0504100/OsMH_05G0132500/OsMH_05G0045300/OsMH_01G0688600/OsMH_09G0319900/OsMH_04G0005900/OsMH_07G0435200/OsMH_07G0472600/OsMH_01G0685500/OsMH_05G0407000/OsMH_06G0482700/OsMH_04G0556300…
Cellular component	GO:0044215	other organism	2	2/6879	OsMH_02G0166100/OsMH_02G0280000
Cellular component	GO:0044217	other organism part	2	2/6879	OsMH_02G0166100/OsMH_02G0280000
Cellular component	GO:0044421	extracellular region part	51	51/6879	OsMH_09G0370500/OsMH_01G0679800/OsMH_01G0080000/OsMH_01G0556000/OsMH_10G0335000/OsMH_02G0521100/OsMH_04G0522200/OsMH_01G0101600/OsMH_01G0267300/OsMH_08G0130000/OsMH_01G0679400/OsMH_05G0206900/OsMH_02G0520500/OsMH_10G0361400/OsMH_08G0334700/OsMH_08G0444100/OsMH_02G0508100/OsMH_02G0299600/OsMH_04G0228400/OsMH_02G0438200/OsMH_06G0191600/OsMH_04G0334700/OsMH_01G0087500/OsMH_05G0363800/OsMH_01G0585300…
Cellular component	GO:0044422	organelle part	1101	1101/6879	OsMH_03G0014000/OsMH_04G0074300/OsMH_01G0139400/OsMH_02G0504100/OsMH_05G0132500/OsMH_09G0319900/OsMH_01G0685500/OsMH_09G0372200/OsMH_07G0366100/OsMH_03G0356500/OsMH_06G0396600/OsMH_11G0015600/OsMH_07G0041400/OsMH_01G0024700/OsMH_07G0062200/OsMH_02G0085600/OsMH_10G0296800/OsMH_09G0371700/OsMH_01G0027200/OsMH_03G0041700/OsMH_04G0107100/OsMH_03G0598900/OsMH_04G0217600/OsMH_04G0559000/OsMH_09G0330900…
Cellular component	GO:0044425	membrane part	1706	1706/6879	OsMH_04G0529800/OsMH_08G0433200/OsMH_11G0424900/OsMH_07G0346100/OsMH_07G0005400/OsMH_06G0177600/OsMH_04G0074300/OsMH_05G0045300/OsMH_08G0434500/OsMH_10G0293600/OsMH_04G0388900/OsMH_09G0319900/OsMH_01G0679800/OsMH_01G0685500/OsMH_07G0345800/OsMH_08G0073500/OsMH_01G0022300/OsMH_09G0188700/OsMH_09G0372200/OsMH_05G0434100/OsMH_04G0556000/OsMH_10G0192200/OsMH_01G0388500/OsMH_07G0366100/OsMH_09G0270500…
Cellular component	GO:0044464	cell part	3756	3756/6879	OsMH_04G0529800/OsMH_03G0160400/OsMH_02G0063000/OsMH_07G0346100/OsMH_01G0082900/OsMH_02G0279100/OsMH_04G0310800/OsMH_04G0006700/OsMH_09G0216500/OsMH_01G0682600/OsMH_03G0114200/OsMH_05G0053700/OsMH_03G0014000/OsMH_12G0310300/OsMH_09G0077700/OsMH_01G0208900/OsMH_05G0018800/OsMH_04G0255700/OsMH_04G0074300/OsMH_12G0307100/OsMH_01G0008800/OsMH_01G0308700/OsMH_01G0139400/OsMH_12G0023000/OsMH_02G0504100…
Cellular component	GO:0055044	symplast	193	193/6879	OsMH_01G0208900/OsMH_04G0556300/OsMH_04G0556500/OsMH_01G0478500/OsMH_07G0357200/OsMH_05G0003800/OsMH_05G0027000/OsMH_04G0107100/OsMH_04G0556600/OsMH_07G0100100/OsMH_05G0382700/OsMH_05G0030700/OsMH_11G0406500/OsMH_01G0697600/OsMH_01G0209100/OsMH_11G0295500/OsMH_11G0072800/OsMH_03G0213100/OsMH_03G0445000/OsMH_04G0550000/OsMH_04G0360600/OsMH_01G0347600/OsMH_03G0389000/OsMH_05G0019800/OsMH_01G0589500…
Cellular component	GO:0099080	supramolecular complex	94	94/6879	OsMH_08G0342500/OsMH_01G0531700/OsMH_04G0364400/OsMH_02G0156700/OsMH_07G0322700/OsMH_07G0042600/OsMH_06G0334100/OsMH_02G0535900/OsMH_01G0516900/OsMH_02G0166100/OsMH_02G0487600/OsMH_11G0346900/OsMH_02G0391500/OsMH_01G0130100/OsMH_01G0400100/OsMH_03G0012500/OsMH_04G0546200/OsMH_03G0179500/OsMH_12G0000400/OsMH_01G0564000/OsMH_09G0223800/OsMH_04G0534900/OsMH_07G0436000/OsMH_02G0507200/OsMH_05G0365200…
Biological process	GO:0000003	reproduction	410	410/6879	OsMH_09G0370500/OsMH_05G0053700/OsMH_05G0018800/OsMH_01G0688600/OsMH_05G0407000/OsMH_12G0020400/OsMH_07G0440900/OsMH_07G0357200/OsMH_04G0400700/OsMH_08G0326300/OsMH_03G0041700/OsMH_01G0665200/OsMH_02G0121400/OsMH_05G0382700/OsMH_05G0418200/OsMH_11G0030300/OsMH_01G0546700/OsMH_08G0425200/OsMH_01G0553200/OsMH_02G0013100/OsMH_06G0056400/OsMH_07G0079500/OsMH_01G0101600/OsMH_12G0338300/OsMH_04G0399300…
Biological process	GO:0008152	metabolic process	2579	2579/6879	OsMH_02G0112000/OsMH_04G0529800/OsMH_09G0209600/OsMH_11G0424900/OsMH_07G0467100/OsMH_05G0134600/OsMH_02G0063000/OsMH_07G0346100/OsMH_01G0082900/OsMH_04G0310800/OsMH_06G0326900/OsMH_06G0483700/OsMH_04G0006700/OsMH_05G0297900/OsMH_09G0216500/OsMH_01G0682600/OsMH_03G0114200/OsMH_06G0458100/OsMH_05G0053700/OsMH_01G0682900/OsMH_08G0157100/OsMH_09G0077700/OsMH_03G0450400/OsMH_01G0208900/OsMH_05G0018800…
Biological process	GO:0001906	cell killing	5	5/6879	OsMH_03G0450400/OsMH_12G0361800/OsMH_03G0027000/OsMH_03G0451400/OsMH_12G0361900
Biological process	GO:0002376	immune system process	150	150/6879	OsMH_09G0302100/OsMH_12G0215100/OsMH_02G0504000/OsMH_01G0027400/OsMH_07G0461400/OsMH_05G0456600/OsMH_09G0302500/OsMH_01G0417000/OsMH_01G0145200/OsMH_08G0130000/OsMH_02G0299400/OsMH_12G0364400/OsMH_11G0356500/OsMH_04G0287400/OsMH_01G0084600/OsMH_02G0530100/OsMH_04G0436900/OsMH_06G0077700/OsMH_12G0053000/OsMH_04G0364600/OsMH_07G0357600/OsMH_05G0323800/OsMH_08G0444100/OsMH_07G0195500/OsMH_01G0514100…
Biological process	GO:0040007	growth	182	182/6879	OsMH_01G0082900/OsMH_07G0440900/OsMH_06G0454400/OsMH_08G0326300/OsMH_01G0556000/OsMH_12G0322500/OsMH_04G0217600/OsMH_06G0454100/OsMH_01G0665200/OsMH_12G0026800/OsMH_05G0456600/OsMH_01G0428900/OsMH_08G0136900/OsMH_10G0341100/OsMH_06G0377300/OsMH_02G0051400/OsMH_05G0316400/OsMH_02G0516200/OsMH_04G0355100/OsMH_03G0030100/OsMH_04G0367100/OsMH_03G0565800/OsMH_12G0318300/OsMH_02G0472900/OsMH_06G0077700…
Biological process	GO:0008283	cell proliferation	21	21/6879	OsMH_05G0427600/OsMH_05G0071300/OsMH_03G0063700/OsMH_01G0469400/OsMH_02G0470200/OsMH_04G0010200/OsMH_12G0041300/OsMH_03G0156500/OsMH_06G0187100/OsMH_08G0406600/OsMH_12G0255700/OsMH_05G0368300/OsMH_03G0008300/OsMH_07G0368000/OsMH_01G0320000/OsMH_05G0436400/OsMH_01G0072000/OsMH_01G0642800/OsMH_03G0512500
Biological process	GO:0009987	cellular process	3037	3037/6879	OsMH_02G0112000/OsMH_04G0529800/OsMH_09G0209600/OsMH_11G0424900/OsMH_07G0467100/OsMH_02G0063000/OsMH_07G0346100/OsMH_01G0082900/OsMH_04G0310800/OsMH_06G0326900/OsMH_06G0483700/OsMH_04G0006700/OsMH_05G0297900/OsMH_09G0216500/OsMH_03G0114200/OsMH_06G0458100/OsMH_05G0053700/OsMH_01G0682900/OsMH_08G0157100/OsMH_09G0077700/OsMH_03G0450400/OsMH_01G0208900/OsMH_05G0018800/OsMH_04G0255700/OsMH_04G0074300…
Biological process	GO:0019740	nitrogen utilization	4	4/6879	OsMH_03G0601300/OsMH_05G0030000/OsMH_01G0467300/OsMH_01G0588500
Biological process	GO:0022414	reproductive process	410	410/6879	OsMH_09G0370500/OsMH_05G0053700/OsMH_05G0018800/OsMH_01G0688600/OsMH_05G0407000/OsMH_12G0020400/OsMH_07G0440900/OsMH_07G0357200/OsMH_04G0400700/OsMH_08G0326300/OsMH_03G0041700/OsMH_01G0665200/OsMH_02G0121400/OsMH_05G0382700/OsMH_05G0418200/OsMH_11G0030300/OsMH_01G0546700/OsMH_08G0425200/OsMH_01G0553200/OsMH_02G0013100/OsMH_06G0056400/OsMH_07G0079500/OsMH_01G0101600/OsMH_12G0338300/OsMH_04G0399300…
Biological process	GO:0022610	biological adhesion	4	4/6879	OsMH_03G0096700/OsMH_03G0140000/OsMH_07G0478900/OsMH_01G0313300
Biological process	GO:0023052	signaling	425	425/6879	OsMH_04G0310800/OsMH_12G0023000/OsMH_01G0688600/OsMH_09G0319900/OsMH_12G0017400/OsMH_09G0372200/OsMH_02G0504000/OsMH_03G0070800/OsMH_09G0271300/OsMH_04G0495200/OsMH_11G0015600/OsMH_02G0562000/OsMH_02G0499600/OsMH_05G0256400/OsMH_09G0371700/OsMH_01G0665200/OsMH_11G0012600/OsMH_08G0089100/OsMH_06G0333000/OsMH_02G0564300/OsMH_02G0456600/OsMH_02G0571800/OsMH_01G0611300/OsMH_08G0328900/OsMH_04G0459200…
Biological process	GO:0032501	multicellular organismal process	705	705/6879	OsMH_01G0082900/OsMH_09G0370500/OsMH_05G0053700/OsMH_05G0018800/OsMH_01G0688600/OsMH_04G0005900/OsMH_05G0407000/OsMH_05G0434100/OsMH_12G0020400/OsMH_07G0440900/OsMH_05G0087800/OsMH_04G0495200/OsMH_11G0269300/OsMH_07G0357200/OsMH_04G0400700/OsMH_01G0036500/OsMH_11G0015600/OsMH_02G0092700/OsMH_03G0451600/OsMH_05G0256400/OsMH_08G0326300/OsMH_03G0041700/OsMH_12G0322500/OsMH_04G0398900/OsMH_05G0017300…
Biological process	GO:0032502	developmental process	762	762/6879	OsMH_01G0082900/OsMH_09G0370500/OsMH_05G0053700/OsMH_05G0018800/OsMH_01G0688600/OsMH_04G0005900/OsMH_05G0407000/OsMH_05G0434100/OsMH_12G0020400/OsMH_07G0440900/OsMH_05G0087800/OsMH_04G0495200/OsMH_11G0269300/OsMH_04G0400700/OsMH_01G0036500/OsMH_11G0015600/OsMH_02G0092700/OsMH_03G0451600/OsMH_06G0454400/OsMH_05G0256400/OsMH_08G0326300/OsMH_03G0041700/OsMH_12G0322500/OsMH_04G0398900/OsMH_05G0017300…
Biological process	GO:0040011	locomotion	7	7/6879	OsMH_02G0404800/OsMH_10G0287500/OsMH_04G0404600/OsMH_01G0477300/OsMH_03G0035400/OsMH_04G0332300/OsMH_01G0312100
Biological process	GO:0043473	pigmentation	2	2/6879	OsMH_04G0357600/OsMH_04G0514600
Biological process	GO:0048511	rhythmic process	43	43/6879	OsMH_05G0030700/OsMH_06G0394300/OsMH_06G0056400/OsMH_02G0496900/OsMH_03G0279000/OsMH_07G0357300/OsMH_09G0030400/OsMH_01G0538100/OsMH_06G0004000/OsMH_12G0149500/OsMH_12G0066700/OsMH_01G0167400/OsMH_11G0364100/OsMH_06G0485900/OsMH_06G0484600/OsMH_08G0164800/OsMH_03G0203100/OsMH_06G0004400/OsMH_06G0477900/OsMH_08G0128400/OsMH_06G0042800/OsMH_06G0028500/OsMH_07G0375800/OsMH_03G0072100/OsMH_04G0326700…
Biological process	GO:0048518	positive regulation of biological process	308	308/6879	OsMH_01G0082900/OsMH_04G0310800/OsMH_09G0216500/OsMH_03G0450400/OsMH_01G0139400/OsMH_12G0023000/OsMH_01G0688600/OsMH_05G0017300/OsMH_11G0025500/OsMH_07G0474700/OsMH_06G0333000/OsMH_05G0427600/OsMH_02G0571800/OsMH_01G0611300/OsMH_03G0029300/OsMH_05G0456600/OsMH_02G0399700/OsMH_01G0099500/OsMH_01G0145200/OsMH_01G0667200/OsMH_04G0525100/OsMH_08G0130000/OsMH_03G0279000/OsMH_02G0299400/OsMH_05G0316400…
Biological process	GO:0048519	negative regulation of biological process	285	285/6879	OsMH_01G0082900/OsMH_05G0018800/OsMH_11G0269300/OsMH_02G0418800/OsMH_05G0275300/OsMH_12G0322500/OsMH_01G0665200/OsMH_03G0589000/OsMH_01G0546700/OsMH_05G0427600/OsMH_08G0328900/OsMH_01G0638400/OsMH_06G0056400/OsMH_05G0456600/OsMH_02G0327400/OsMH_05G0071300/OsMH_02G0299400/OsMH_05G0333100/OsMH_01G0114300/OsMH_05G0445100/OsMH_01G0582000/OsMH_04G0287400/OsMH_07G0027100/OsMH_03G0565800/OsMH_02G0431200…
Biological process	GO:0050789	regulation of biological process	1207	1207/6879	OsMH_01G0082900/OsMH_04G0310800/OsMH_09G0216500/OsMH_03G0450400/OsMH_05G0018800/OsMH_12G0307100/OsMH_01G0139400/OsMH_12G0023000/OsMH_01G0688600/OsMH_09G0319900/OsMH_07G0435200/OsMH_08G0326100/OsMH_12G0017400/OsMH_09G0372200/OsMH_02G0504000/OsMH_12G0020400/OsMH_11G0025100/OsMH_03G0070800/OsMH_09G0271300/OsMH_04G0500300/OsMH_04G0495200/OsMH_11G0269300/OsMH_01G0036500/OsMH_02G0418800/OsMH_11G0015600…
Biological process	GO:0050896	response to stimulus	1736	1736/6879	OsMH_07G0022500/OsMH_04G0529800/OsMH_03G0160400/OsMH_07G0467100/OsMH_05G0134600/OsMH_07G0346100/OsMH_01G0082900/OsMH_02G0279100/OsMH_04G0310800/OsMH_01G0410100/OsMH_06G0326900/OsMH_06G0483700/OsMH_05G0297900/OsMH_01G0682600/OsMH_09G0302100/OsMH_06G0458100/OsMH_01G0682900/OsMH_12G0310300/OsMH_12G0361600/OsMH_09G0077700/OsMH_03G0450400/OsMH_01G0208900/OsMH_04G0255700/OsMH_12G0307100/OsMH_01G0139400…
Biological process	GO:0051179	localization	519	519/6879	OsMH_07G0005400/OsMH_03G0014000/OsMH_09G0319900/OsMH_08G0326100/OsMH_09G0372200/OsMH_10G0192200/OsMH_07G0366100/OsMH_11G0205400/OsMH_01G0478500/OsMH_09G0301700/OsMH_06G0396600/OsMH_02G0516300/OsMH_02G0085600/OsMH_10G0296800/OsMH_09G0371700/OsMH_05G0000600/OsMH_09G0164500/OsMH_01G0400300/OsMH_04G0107100/OsMH_05G0325000/OsMH_01G0665200/OsMH_09G0075000/OsMH_09G0379700/OsMH_04G0431200/OsMH_03G0101300…
Biological process	GO:0051704	multi-organism process	520	520/6879	OsMH_04G0529800/OsMH_05G0134600/OsMH_06G0483700/OsMH_05G0297900/OsMH_09G0302100/OsMH_01G0682900/OsMH_03G0450400/OsMH_04G0255700/OsMH_01G0139400/OsMH_11G0346200/OsMH_04G0258400/OsMH_05G0407000/OsMH_07G0345800/OsMH_12G0215100/OsMH_09G0270500/OsMH_07G0440900/OsMH_04G0500300/OsMH_11G0448600/OsMH_07G0357200/OsMH_03G0287000/OsMH_02G0418800/OsMH_11G0015600/OsMH_08G0410400/OsMH_11G0449700/OsMH_08G0326300…
Biological process	GO:0065007	biological regulation	1370	1370/6879	OsMH_01G0082900/OsMH_04G0310800/OsMH_09G0216500/OsMH_03G0450400/OsMH_05G0018800/OsMH_12G0307100/OsMH_01G0139400/OsMH_12G0023000/OsMH_02G0504100/OsMH_01G0688600/OsMH_09G0319900/OsMH_07G0435200/OsMH_08G0326100/OsMH_05G0392200/OsMH_01G0080000/OsMH_12G0017400/OsMH_09G0372200/OsMH_02G0504000/OsMH_12G0020400/OsMH_11G0025100/OsMH_03G0070800/OsMH_09G0271300/OsMH_04G0500300/OsMH_04G0495200/OsMH_11G0269300…
Biological process	GO:0071840	cellular component organization or biogenesis	759	759/6879	OsMH_07G0346100/OsMH_01G0082900/OsMH_08G0326100/OsMH_05G0407000/OsMH_10G0201300/OsMH_07G0440900/OsMH_02G0017100/OsMH_06G0454400/OsMH_08G0326300/OsMH_05G0000600/OsMH_04G0217600/OsMH_06G0454100/OsMH_03G0589000/OsMH_01G0017400/OsMH_01G0546700/OsMH_01G0553200/OsMH_04G0336800/OsMH_12G0108600/OsMH_05G0221900/OsMH_02G0571800/OsMH_08G0342500/OsMH_07G0079500/OsMH_01G0017800/OsMH_06G0460900/OsMH_12G0338300…
Biological process	GO:0098754	detoxification	18	18/6879	OsMH_02G0571800/OsMH_03G0076900/OsMH_04G0104600/OsMH_11G0344000/OsMH_09G0360800/OsMH_02G0027200/OsMH_02G0416400/OsMH_07G0455500/OsMH_06G0209400/OsMH_01G0069500/OsMH_02G0541300/OsMH_04G0104500/OsMH_10G0350500/OsMH_05G0310600/OsMH_10G0337100/OsMH_10G0336800/OsMH_07G0421700
Molecular function	GO:0140110	transcription regulator activity	371	371/6879	OsMH_01G0082900/OsMH_04G0310800/OsMH_09G0216500/OsMH_05G0018800/OsMH_12G0307100/OsMH_12G0023000/OsMH_07G0472600/OsMH_12G0020400/OsMH_03G0070800/OsMH_04G0495200/OsMH_11G0269300/OsMH_05G0424000/OsMH_02G0566600/OsMH_01G0078000/OsMH_11G0015600/OsMH_05G0052800/OsMH_12G0322500/OsMH_01G0367600/OsMH_07G0476300/OsMH_01G0160800/OsMH_08G0089100/OsMH_06G0333000/OsMH_05G0427600/OsMH_08G0425200/OsMH_01G0106100…
Molecular function	GO:0003824	catalytic activity	2633	2633/6879	OsMH_02G0112000/OsMH_04G0529800/OsMH_09G0209600/OsMH_08G0433200/OsMH_11G0424900/OsMH_07G0467100/OsMH_05G0134600/OsMH_02G0063000/OsMH_07G0346100/OsMH_02G0279100/OsMH_06G0326900/OsMH_06G0483700/OsMH_04G0006700/OsMH_05G0297900/OsMH_01G0632200/OsMH_01G0682600/OsMH_03G0114200/OsMH_06G0458100/OsMH_05G0053700/OsMH_06G0177600/OsMH_01G0682900/OsMH_03G0014000/OsMH_08G0157100/OsMH_09G0077700/OsMH_01G0208900…
Molecular function	GO:0045735	nutrient reservoir activity	7	7/6879	OsMH_09G0370500/OsMH_06G0009700/OsMH_05G0118800/OsMH_02G0085800/OsMH_05G0363800/OsMH_02G0421300/OsMH_04G0502800
Molecular function	GO:0005198	structural molecule activity	37	37/6879	OsMH_03G0427300/OsMH_11G0053300/OsMH_03G0227700/OsMH_06G0446900/OsMH_03G0530800/OsMH_01G0564000/OsMH_02G0038000/OsMH_03G0109200/OsMH_02G0576100/OsMH_02G0147500/OsMH_04G0485700/OsMH_12G0306300/OsMH_07G0473200/OsMH_05G0437700/OsMH_01G0517900/OsMH_12G0027900/OsMH_10G0381000/OsMH_04G0473900/OsMH_03G0594100/OsMH_09G0284900/OsMH_09G0324700/OsMH_07G0369300/OsMH_05G0083600/OsMH_05G0309400/OsMH_03G0215200…
Molecular function	GO:0005215	transporter activity	337	337/6879	OsMH_08G0433200/OsMH_07G0005400/OsMH_08G0434500/OsMH_04G0556000/OsMH_10G0192200/OsMH_01G0388500/OsMH_07G0366100/OsMH_01G0478500/OsMH_03G0356500/OsMH_06G0396600/OsMH_02G0085600/OsMH_10G0296800/OsMH_01G0027200/OsMH_05G0000600/OsMH_05G0017300/OsMH_09G0164500/OsMH_05G0098500/OsMH_01G0400300/OsMH_04G0107100/OsMH_05G0325000/OsMH_06G0024600/OsMH_09G0379700/OsMH_08G0308900/OsMH_11G0406500/OsMH_03G0101300…
Molecular function	GO:0005488	binding	2945	2945/6879	OsMH_02G0112000/OsMH_04G0529800/OsMH_08G0433200/OsMH_07G0467100/OsMH_02G0063000/OsMH_01G0082900/OsMH_04G0310800/OsMH_06G0326900/OsMH_06G0483700/OsMH_04G0006700/OsMH_05G0297900/OsMH_12G0311400/OsMH_01G0632200/OsMH_09G0216500/OsMH_06G0458100/OsMH_05G0053700/OsMH_06G0177600/OsMH_01G0235100/OsMH_03G0014000/OsMH_08G0157100/OsMH_01G0208900/OsMH_04G0531600/OsMH_05G0018800/OsMH_04G0255700/OsMH_04G0074300…
Molecular function	GO:0090729	toxin activity	1	1/6879	OsMH_06G0293500
Molecular function	GO:0016209	antioxidant activity	68	68/6879	OsMH_07G0467100/OsMH_06G0326900/OsMH_06G0458100/OsMH_01G0208900/OsMH_02G0131200/OsMH_11G0011300/OsMH_04G0556300/OsMH_12G0215100/OsMH_04G0556500/OsMH_04G0523200/OsMH_03G0117600/OsMH_07G0466900/OsMH_04G0556600/OsMH_06G0326400/OsMH_05G0030700/OsMH_06G0458200/OsMH_01G0697600/OsMH_06G0396200/OsMH_12G0010000/OsMH_01G0209100/OsMH_07G0467000/OsMH_10G0012600/OsMH_01G0208700/OsMH_04G0355100/OsMH_05G0052400…
Molecular function	GO:0098772	molecular function regulator	142	142/6879	OsMH_01G0022500/OsMH_05G0134600/OsMH_01G0410100/OsMH_11G0448600/OsMH_08G0410400/OsMH_11G0449700/OsMH_03G0595000/OsMH_05G0003800/OsMH_01G0561300/OsMH_01G0022400/OsMH_03G0589000/OsMH_11G0449500/OsMH_11G0448900/OsMH_01G0553200/OsMH_08G0410500/OsMH_11G0449100/OsMH_06G0460900/OsMH_05G0260200/OsMH_01G0028800/OsMH_03G0159600/OsMH_11G0449400/OsMH_08G0018500/OsMH_11G0448800/OsMH_07G0451000/OsMH_12G0297900…
Molecular function	GO:0045182	translation regulator activity	2	2/6879	OsMH_12G0149400/OsMH_09G0374700
Molecular function	GO:0060089	molecular transducer activity	94	94/6879	OsMH_07G0435200/OsMH_07G0357200/OsMH_02G0418800/OsMH_06G0454400/OsMH_06G0454100/OsMH_02G0121400/OsMH_05G0382700/OsMH_01G0667200/OsMH_02G0051400/OsMH_12G0364400/OsMH_01G0589500/OsMH_07G0027100/OsMH_12G0297900/OsMH_06G0077700/OsMH_07G0027200/OsMH_06G0025400/OsMH_12G0315000/OsMH_08G0407700/OsMH_09G0263000/OsMH_12G0149500/OsMH_12G0080400/OsMH_07G0374700/OsMH_12G0297600/OsMH_02G0006100/OsMH_05G0273900…
Molecular function	GO:0140104	molecular carrier activity	2	2/6879	OsMH_01G0053400/OsMH_01G0111700

## Sheet: Table S9
Supplementary Table 9 Distribution of transcript in Oryza sativa of different Gene Ontology (SSB_48 h vs. Control)
Ontology	ID	Description	Count	GeneRatio	geneID
Cellular component	GO:0016020	membrane	1996	1996/5973	OsMH_08G0012200/OsMH_01G0400300/OsMH_01G0679800/OsMH_04G0529800/OsMH_08G0433200/OsMH_07G0474700/OsMH_09G0032200/OsMH_07G0346100/OsMH_04G0357300/OsMH_05G0000600/OsMH_01G0560800/OsMH_10G0238400/OsMH_09G0273500/OsMH_05G0427900/OsMH_05G0434100/OsMH_09G0372200/OsMH_11G0424900/OsMH_02G0559900/OsMH_04G0232400/OsMH_09G0308100/OsMH_11G0093400/OsMH_03G0594900/OsMH_07G0005400/OsMH_02G0418800/OsMH_02G0425200…
Cellular component	GO:0005576	extracellular region	417	417/5973	OsMH_01G0556000/OsMH_01G0208900/OsMH_03G0160400/OsMH_11G0449500/OsMH_09G0209600/OsMH_03G0450400/OsMH_07G0022500/OsMH_08G0030100/OsMH_01G0679800/OsMH_11G0448600/OsMH_01G0022500/OsMH_12G0124900/OsMH_07G0467000/OsMH_07G0346100/OsMH_01G0553200/OsMH_09G0302100/OsMH_12G0361600/OsMH_11G0449700/OsMH_01G0080000/OsMH_01G0268200/OsMH_07G0467100/OsMH_04G0370300/OsMH_04G0556300/OsMH_06G0482700/OsMH_12G0367800…
Cellular component	GO:0005623	cell	3181	3181/5973	OsMH_01G0556000/OsMH_01G0208900/OsMH_01G0056400/OsMH_10G0249200/OsMH_03G0160400/OsMH_01G0400300/OsMH_05G0087800/OsMH_08G0030100/OsMH_04G0006700/OsMH_01G0679800/OsMH_04G0529800/OsMH_05G0018800/OsMH_10G0125400/OsMH_10G0338000/OsMH_04G0006200/OsMH_02G0413700/OsMH_05G0132500/OsMH_05G0392200/OsMH_11G0269300/OsMH_01G0077900/OsMH_12G0297800/OsMH_07G0474700/OsMH_07G0346100/OsMH_01G0553200/OsMH_05G0052800…
Cellular component	GO:0009295	nucleoid	5	5/5973	OsMH_10G0063200/OsMH_01G0559300/OsMH_03G0393800/OsMH_11G0140400
Cellular component	GO:0030054	cell junction	171	171/5973	OsMH_01G0208900/OsMH_04G0556300/OsMH_04G0556500/OsMH_01G0209100/OsMH_01G0697600/OsMH_05G0027000/OsMH_07G0100100/OsMH_05G0052400/OsMH_07G0357200/OsMH_11G0406500/OsMH_04G0107100/OsMH_03G0213100/OsMH_01G0208700/OsMH_03G0179000/OsMH_01G0347600/OsMH_12G0055700/OsMH_01G0538100/OsMH_03G0590300/OsMH_01G0589500/OsMH_10G0321900/OsMH_12G0000700/OsMH_02G0417800/OsMH_01G0066400/OsMH_01G0615600/OsMH_08G0301100…
Cellular component	GO:0031974	membrane-enclosed lumen	100	100/5973	OsMH_10G0125400/OsMH_06G0327300/OsMH_11G0015600/OsMH_09G0380800/OsMH_01G0359700/OsMH_05G0388300/OsMH_12G0055700/OsMH_04G0083300/OsMH_08G0392200/OsMH_04G0421200/OsMH_04G0413700/OsMH_03G0598900/OsMH_04G0522700/OsMH_07G0062200/OsMH_08G0018500/OsMH_02G0125100/OsMH_02G0474000/OsMH_03G0019400/OsMH_02G0571800/OsMH_08G0325100/OsMH_12G0341700/OsMH_08G0414800/OsMH_02G0289300/OsMH_01G0641600/OsMH_01G0073100…
Cellular component	GO:0032991	protein-containing complex	285	285/5973	OsMH_11G0307900/OsMH_07G0469100/OsMH_06G0059800/OsMH_10G0062600/OsMH_01G0629900/OsMH_03G0546200/OsMH_07G0435500/OsMH_01G0649200/OsMH_01G0667200/OsMH_08G0422900/OsMH_06G0370300/OsMH_08G0392200/OsMH_07G0041400/OsMH_04G0488500/OsMH_04G0522700/OsMH_01G0669400/OsMH_09G0190300/OsMH_07G0062200/OsMH_06G0133400/OsMH_03G0251900/OsMH_02G0535900/OsMH_07G0478900/OsMH_03G0116400/OsMH_08G0018500/OsMH_01G0240600…
Cellular component	GO:0043226	organelle	2190	2190/5973	OsMH_01G0208900/OsMH_10G0249200/OsMH_03G0160400/OsMH_08G0030100/OsMH_05G0018800/OsMH_10G0125400/OsMH_02G0413700/OsMH_05G0132500/OsMH_11G0269300/OsMH_01G0077900/OsMH_07G0474700/OsMH_05G0052800/OsMH_01G0560800/OsMH_05G0456600/OsMH_04G0310800/OsMH_01G0038200/OsMH_05G0427900/OsMH_04G0005900/OsMH_06G0021400/OsMH_04G0556300/OsMH_06G0482700/OsMH_11G0025500/OsMH_05G0424000/OsMH_02G0108100/OsMH_12G0215100…
Cellular component	GO:0044215	other organism	1	1/5973	OsMH_02G0166100
Cellular component	GO:0044217	other organism part	1	1/5973	OsMH_02G0166100
Cellular component	GO:0044421	extracellular region part	44	44/5973	OsMH_01G0556000/OsMH_01G0679800/OsMH_01G0080000/OsMH_09G0370500/OsMH_01G0267300/OsMH_10G0361400/OsMH_04G0522200/OsMH_02G0508100/OsMH_10G0361700/OsMH_01G0087500/OsMH_01G0679400/OsMH_01G0101600/OsMH_05G0363800/OsMH_02G0266400/OsMH_07G0017700/OsMH_05G0206900/OsMH_02G0299600/OsMH_08G0444100/OsMH_04G0027900/OsMH_01G0555900/OsMH_08G0334700/OsMH_09G0310200/OsMH_02G0521100/OsMH_09G0379000/OsMH_04G0311300…
Cellular component	GO:0044422	organelle part	847	847/5973	OsMH_10G0125400/OsMH_05G0132500/OsMH_05G0427900/OsMH_09G0372200/OsMH_02G0559900/OsMH_03G0041700/OsMH_02G0425200/OsMH_01G0573600/OsMH_06G0346200/OsMH_03G0014000/OsMH_02G0104200/OsMH_07G0366100/OsMH_04G0336800/OsMH_03G0369400/OsMH_11G0307900/OsMH_01G0024800/OsMH_07G0072800/OsMH_05G0282500/OsMH_01G0685500/OsMH_06G0327300/OsMH_11G0015600/OsMH_04G0074300/OsMH_07G0469100/OsMH_03G0101300/OsMH_01G0006000…
Cellular component	GO:0044425	membrane part	1625	1625/5973	OsMH_01G0400300/OsMH_01G0679800/OsMH_04G0529800/OsMH_08G0433200/OsMH_09G0032200/OsMH_07G0346100/OsMH_04G0357300/OsMH_05G0000600/OsMH_01G0560800/OsMH_10G0238400/OsMH_09G0273500/OsMH_05G0427900/OsMH_05G0434100/OsMH_09G0372200/OsMH_11G0424900/OsMH_02G0559900/OsMH_04G0232400/OsMH_09G0308100/OsMH_11G0093400/OsMH_03G0594900/OsMH_07G0005400/OsMH_02G0418800/OsMH_02G0425200/OsMH_09G0371600/OsMH_09G0188700…
Cellular component	GO:0044464	cell part	3181	3181/5973	OsMH_01G0556000/OsMH_01G0208900/OsMH_01G0056400/OsMH_10G0249200/OsMH_03G0160400/OsMH_01G0400300/OsMH_05G0087800/OsMH_08G0030100/OsMH_04G0006700/OsMH_01G0679800/OsMH_04G0529800/OsMH_05G0018800/OsMH_10G0125400/OsMH_10G0338000/OsMH_04G0006200/OsMH_02G0413700/OsMH_05G0132500/OsMH_05G0392200/OsMH_11G0269300/OsMH_01G0077900/OsMH_12G0297800/OsMH_07G0474700/OsMH_07G0346100/OsMH_01G0553200/OsMH_05G0052800…
Cellular component	GO:0055044	symplast	171	171/5973	OsMH_01G0208900/OsMH_04G0556300/OsMH_04G0556500/OsMH_01G0209100/OsMH_01G0697600/OsMH_05G0027000/OsMH_07G0100100/OsMH_05G0052400/OsMH_07G0357200/OsMH_11G0406500/OsMH_04G0107100/OsMH_03G0213100/OsMH_01G0208700/OsMH_03G0179000/OsMH_01G0347600/OsMH_12G0055700/OsMH_01G0538100/OsMH_03G0590300/OsMH_01G0589500/OsMH_10G0321900/OsMH_12G0000700/OsMH_02G0417800/OsMH_01G0066400/OsMH_01G0615600/OsMH_08G0301100…
Cellular component	GO:0099080	supramolecular complex	84	84/5973	OsMH_03G0546200/OsMH_02G0535900/OsMH_02G0156700/OsMH_02G0094300/OsMH_10G0325900/OsMH_04G0425400/OsMH_01G0531700/OsMH_03G0495400/OsMH_01G0516900/OsMH_02G0166100/OsMH_02G0506300/OsMH_03G0539100/OsMH_08G0342500/OsMH_06G0334100/OsMH_02G0398500/OsMH_02G0487600/OsMH_04G0536800/OsMH_03G0179500/OsMH_09G0223800/OsMH_01G0419300/OsMH_01G0564000/OsMH_11G0071000/OsMH_02G0391500/OsMH_09G0014400/OsMH_07G0322700…
Biological process	GO:0000003	reproduction	333	333/5973	OsMH_05G0018800/OsMH_01G0553200/OsMH_08G0326300/OsMH_03G0041700/OsMH_09G0370500/OsMH_06G0077700/OsMH_07G0440900/OsMH_07G0357200/OsMH_05G0053700/OsMH_01G0688600/OsMH_08G0136900/OsMH_06G0056400/OsMH_01G0424800/OsMH_12G0020400/OsMH_05G0407000/OsMH_11G0030300/OsMH_02G0013100/OsMH_03G0541100/OsMH_05G0309500/OsMH_10G0341100/OsMH_01G0457500/OsMH_01G0546700/OsMH_02G0376900/OsMH_01G0143700/OsMH_01G0709100…
Biological process	GO:0008152	metabolic process	2165	2165/5973	OsMH_10G0246000/OsMH_01G0208900/OsMH_08G0012200/OsMH_05G0297900/OsMH_10G0249200/OsMH_11G0449500/OsMH_09G0209600/OsMH_03G0450400/OsMH_03G0287000/OsMH_05G0087800/OsMH_04G0006700/OsMH_01G0679800/OsMH_02G0112000/OsMH_04G0529800/OsMH_05G0018800/OsMH_11G0448600/OsMH_06G0483700/OsMH_10G0125400/OsMH_10G0338000/OsMH_12G0124900/OsMH_07G0467000/OsMH_05G0132500/OsMH_05G0392200/OsMH_11G0269300/OsMH_01G0077900…
Biological process	GO:0001906	cell killing	6	6/5973	OsMH_03G0450400/OsMH_12G0361800/OsMH_03G0451400/OsMH_12G0361900/OsMH_03G0027000/OsMH_01G0061200
Biological process	GO:0002376	immune system process	126	126/5973	OsMH_09G0302100/OsMH_05G0456600/OsMH_12G0215100/OsMH_06G0077700/OsMH_04G0364600/OsMH_09G0302500/OsMH_02G0299400/OsMH_04G0287400/OsMH_08G0166500/OsMH_01G0417000/OsMH_07G0461400/OsMH_12G0364400/OsMH_01G0552300/OsMH_01G0145200/OsMH_02G0504000/OsMH_01G0027400/OsMH_11G0356500/OsMH_09G0369400/OsMH_08G0392200/OsMH_04G0554400/OsMH_01G0615600/OsMH_06G0451600/OsMH_01G0688900/OsMH_12G0307500/OsMH_05G0290000…
Biological process	GO:0040007	growth	181	181/5973	OsMH_01G0556000/OsMH_05G0456600/OsMH_08G0326300/OsMH_01G0082900/OsMH_06G0454100/OsMH_06G0454400/OsMH_06G0077700/OsMH_07G0440900/OsMH_06G0059800/OsMH_01G0677500/OsMH_08G0136900/OsMH_12G0026800/OsMH_01G0677400/OsMH_09G0361800/OsMH_12G0322500/OsMH_02G0564900/OsMH_10G0341100/OsMH_04G0217600/OsMH_02G0508100/OsMH_12G0055700/OsMH_01G0677800/OsMH_01G0538100/OsMH_06G0477300/OsMH_10G0321900/OsMH_04G0477500…
Biological process	GO:0008283	cell proliferation	15	15/5973	OsMH_05G0427600/OsMH_01G0469400/OsMH_05G0071300/OsMH_02G0470200/OsMH_03G0160700/OsMH_03G0063700/OsMH_09G0014400/OsMH_01G0072000/OsMH_01G0116400/OsMH_09G0263100/OsMH_04G0010200/OsMH_07G0021600/OsMH_01G0642800/OsMH_08G0406600
Biological process	GO:0009987	cellular process	2556	2556/5973	OsMH_10G0246000/OsMH_12G0297900/OsMH_01G0208900/OsMH_08G0012200/OsMH_05G0297900/OsMH_10G0249200/OsMH_09G0209600/OsMH_03G0450400/OsMH_03G0287000/OsMH_05G0087800/OsMH_04G0006700/OsMH_02G0112000/OsMH_04G0529800/OsMH_05G0018800/OsMH_06G0483700/OsMH_10G0125400/OsMH_10G0338000/OsMH_04G0006200/OsMH_12G0124900/OsMH_07G0467000/OsMH_05G0132500/OsMH_05G0392200/OsMH_11G0269300/OsMH_01G0077900/OsMH_12G0297800…
Biological process	GO:0019740	nitrogen utilization	3	3/5973	OsMH_05G0030000/OsMH_03G0601300/OsMH_01G0588500
Biological process	GO:0022414	reproductive process	333	333/5973	OsMH_05G0018800/OsMH_01G0553200/OsMH_08G0326300/OsMH_03G0041700/OsMH_09G0370500/OsMH_06G0077700/OsMH_07G0440900/OsMH_07G0357200/OsMH_05G0053700/OsMH_01G0688600/OsMH_08G0136900/OsMH_06G0056400/OsMH_01G0424800/OsMH_12G0020400/OsMH_05G0407000/OsMH_11G0030300/OsMH_02G0013100/OsMH_03G0541100/OsMH_05G0309500/OsMH_10G0341100/OsMH_01G0457500/OsMH_01G0546700/OsMH_02G0376900/OsMH_01G0143700/OsMH_01G0709100…
Biological process	GO:0022610	biological adhesion	5	5/5973	OsMH_07G0478900/OsMH_03G0096700/OsMH_03G0453700/OsMH_05G0349400/OsMH_03G0140000
Biological process	GO:0023052	signaling	396	396/5973	OsMH_12G0297900/OsMH_12G0297800/OsMH_01G0560800/OsMH_05G0456600/OsMH_04G0310800/OsMH_09G0372200/OsMH_08G0089100/OsMH_12G0023000/OsMH_04G0495200/OsMH_11G0291500/OsMH_03G0070800/OsMH_03G0209800/OsMH_09G0300400/OsMH_12G0298100/OsMH_06G0077700/OsMH_04G0364600/OsMH_11G0015600/OsMH_06G0106900/OsMH_01G0688600/OsMH_02G0299400/OsMH_09G0361800/OsMH_05G0445100/OsMH_01G0122600/OsMH_08G0237600/OsMH_04G0287400…
Biological process	GO:0032501	multicellular organismal process	592	592/5973	OsMH_05G0087800/OsMH_05G0018800/OsMH_11G0269300/OsMH_01G0553200/OsMH_05G0456600/OsMH_04G0005900/OsMH_08G0326300/OsMH_05G0434100/OsMH_08G0089100/OsMH_01G0082900/OsMH_03G0041700/OsMH_01G0036500/OsMH_04G0495200/OsMH_09G0370500/OsMH_12G0265300/OsMH_03G0506500/OsMH_06G0077700/OsMH_05G0403900/OsMH_05G0427600/OsMH_07G0440900/OsMH_12G0265200/OsMH_07G0357200/OsMH_11G0015600/OsMH_05G0053700/OsMH_01G0688600…
Biological process	GO:0032502	developmental process	643	643/5973	OsMH_05G0087800/OsMH_05G0018800/OsMH_11G0269300/OsMH_01G0553200/OsMH_05G0456600/OsMH_04G0005900/OsMH_08G0326300/OsMH_05G0434100/OsMH_08G0089100/OsMH_01G0082900/OsMH_03G0041700/OsMH_01G0036500/OsMH_04G0495200/OsMH_09G0370500/OsMH_12G0265300/OsMH_06G0454100/OsMH_06G0454400/OsMH_03G0506500/OsMH_06G0077700/OsMH_05G0403900/OsMH_05G0427600/OsMH_07G0440900/OsMH_12G0265200/OsMH_11G0015600/OsMH_05G0053700…
Biological process	GO:0040011	locomotion	7	7/5973	OsMH_03G0541100/OsMH_10G0287500/OsMH_02G0404800/OsMH_01G0477300/OsMH_08G0433300/OsMH_08G0306000/OsMH_03G0035400
Biological process	GO:0043473	pigmentation	1	1/5973	OsMH_03G0069900
Biological process	GO:0048511	rhythmic process	38	38/5973	OsMH_06G0056400/OsMH_02G0496900/OsMH_09G0373400/OsMH_08G0051000/OsMH_06G0394300/OsMH_01G0538100/OsMH_07G0357300/OsMH_01G0517700/OsMH_03G0203100/OsMH_01G0543900/OsMH_01G0167400/OsMH_06G0042800/OsMH_03G0279000/OsMH_05G0399800/OsMH_06G0484600/OsMH_04G0397200/OsMH_02G0491200/OsMH_05G0217700/OsMH_06G0004000/OsMH_03G0072100/OsMH_08G0164800/OsMH_12G0149500/OsMH_06G0472600/OsMH_08G0128400/OsMH_05G0217900…
Biological process	GO:0048518	positive regulation of biological process	245	245/5973	OsMH_03G0450400/OsMH_07G0474700/OsMH_05G0456600/OsMH_04G0310800/OsMH_11G0025500/OsMH_01G0082900/OsMH_12G0023000/OsMH_09G0216500/OsMH_06G0077700/OsMH_05G0427600/OsMH_04G0364600/OsMH_01G0688600/OsMH_01G0469400/OsMH_02G0399700/OsMH_02G0299400/OsMH_05G0445100/OsMH_04G0287400/OsMH_01G0629900/OsMH_04G0545800/OsMH_08G0166500/OsMH_05G0017300/OsMH_02G0137200/OsMH_01G0145200/OsMH_01G0139400/OsMH_11G0356500…
Biological process	GO:0048519	negative regulation of biological process	229	229/5973	OsMH_05G0018800/OsMH_11G0269300/OsMH_05G0456600/OsMH_01G0082900/OsMH_02G0418800/OsMH_05G0427600/OsMH_01G0469400/OsMH_06G0056400/OsMH_01G0638400/OsMH_01G0114300/OsMH_02G0299400/OsMH_09G0361800/OsMH_05G0445100/OsMH_04G0287400/OsMH_12G0322500/OsMH_04G0505000/OsMH_01G0546700/OsMH_08G0051000/OsMH_01G0143700/OsMH_02G0508100/OsMH_02G0327400/OsMH_03G0107200/OsMH_01G0538100/OsMH_07G0027100/OsMH_06G0370300…
Biological process	GO:0050789	regulation of biological process	993	993/5973	OsMH_01G0556000/OsMH_12G0297900/OsMH_03G0450400/OsMH_05G0018800/OsMH_11G0269300/OsMH_12G0297800/OsMH_07G0474700/OsMH_08G0326100/OsMH_01G0560800/OsMH_05G0456600/OsMH_04G0310800/OsMH_11G0025500/OsMH_09G0372200/OsMH_08G0089100/OsMH_01G0082900/OsMH_01G0594800/OsMH_01G0036500/OsMH_02G0418800/OsMH_12G0023000/OsMH_04G0495200/OsMH_11G0291500/OsMH_12G0307100/OsMH_03G0070800/OsMH_03G0209800/OsMH_05G0407700…
Biological process	GO:0050896	response to stimulus	1519	1519/5973	OsMH_12G0297900/OsMH_01G0208900/OsMH_05G0297900/OsMH_03G0160400/OsMH_11G0449500/OsMH_01G0410100/OsMH_03G0450400/OsMH_03G0287000/OsMH_07G0022500/OsMH_05G0087800/OsMH_08G0030100/OsMH_01G0679800/OsMH_04G0529800/OsMH_11G0448600/OsMH_06G0483700/OsMH_10G0125400/OsMH_07G0467000/OsMH_11G0269300/OsMH_01G0077900/OsMH_12G0297800/OsMH_07G0474700/OsMH_06G0326900/OsMH_11G0346200/OsMH_08G0326100/OsMH_07G0346100…
Biological process	GO:0051179	localization	426	426/5973	OsMH_01G0400300/OsMH_08G0326100/OsMH_05G0000600/OsMH_01G0560800/OsMH_05G0427900/OsMH_09G0372200/OsMH_07G0005400/OsMH_01G0694100/OsMH_10G0192200/OsMH_04G0530700/OsMH_03G0014000/OsMH_09G0301700/OsMH_07G0366100/OsMH_03G0369400/OsMH_07G0072800/OsMH_10G0320400/OsMH_02G0516300/OsMH_07G0469100/OsMH_06G0059800/OsMH_09G0164500/OsMH_12G0026800/OsMH_03G0101300/OsMH_04G0107100/OsMH_11G0205400/OsMH_09G0361800…
Biological process	GO:0051704	multi-organism process	473	473/5973	OsMH_05G0297900/OsMH_11G0449500/OsMH_03G0450400/OsMH_03G0287000/OsMH_04G0529800/OsMH_11G0448600/OsMH_06G0483700/OsMH_10G0125400/OsMH_07G0474700/OsMH_11G0346200/OsMH_09G0302100/OsMH_11G0449700/OsMH_05G0456600/OsMH_08G0326300/OsMH_04G0258400/OsMH_04G0255700/OsMH_12G0215100/OsMH_12G0361800/OsMH_04G0232400/OsMH_05G0134600/OsMH_01G0682900/OsMH_03G0041700/OsMH_11G0093400/OsMH_02G0418800/OsMH_08G0410400…
Biological process	GO:0065007	biological regulation	1136	1136/5973	OsMH_01G0556000/OsMH_12G0297900/OsMH_03G0450400/OsMH_05G0018800/OsMH_05G0392200/OsMH_11G0269300/OsMH_12G0297800/OsMH_07G0474700/OsMH_08G0326100/OsMH_05G0000600/OsMH_01G0560800/OsMH_01G0080000/OsMH_05G0456600/OsMH_04G0310800/OsMH_11G0025500/OsMH_09G0372200/OsMH_08G0089100/OsMH_01G0082900/OsMH_01G0594800/OsMH_01G0036500/OsMH_02G0418800/OsMH_12G0023000/OsMH_04G0495200/OsMH_11G0291500/OsMH_06G0346200…
Biological process	GO:0071840	cellular component organization or biogenesis	611	611/5973	OsMH_08G0326100/OsMH_07G0346100/OsMH_01G0553200/OsMH_05G0000600/OsMH_08G0326300/OsMH_10G0201300/OsMH_01G0082900/OsMH_06G0454100/OsMH_06G0454400/OsMH_04G0336800/OsMH_02G0017100/OsMH_07G0072800/OsMH_06G0077700/OsMH_10G0320400/OsMH_07G0440900/OsMH_07G0344200/OsMH_06G0059800/OsMH_07G0348700/OsMH_05G0407000/OsMH_03G0206000/OsMH_01G0616200/OsMH_01G0417000/OsMH_02G0564900/OsMH_04G0505000/OsMH_01G0376900…
Biological process	GO:0098754	detoxification	13	13/5973	OsMH_04G0104600/OsMH_03G0076900/OsMH_02G0571800/OsMH_11G0344000/OsMH_07G0455500/OsMH_10G0350500/OsMH_08G0439500/OsMH_02G0027200/OsMH_02G0267000/OsMH_02G0541300/OsMH_10G0337100/OsMH_10G0336800
Molecular function	GO:0140110	transcription regulator activity	323	323/5973	OsMH_05G0018800/OsMH_11G0269300/OsMH_05G0052800/OsMH_04G0310800/OsMH_01G0038200/OsMH_05G0424000/OsMH_08G0089100/OsMH_01G0082900/OsMH_01G0594800/OsMH_03G0070700/OsMH_12G0023000/OsMH_04G0495200/OsMH_12G0307100/OsMH_03G0070800/OsMH_03G0209800/OsMH_05G0407700/OsMH_09G0216500/OsMH_01G0078000/OsMH_05G0427600/OsMH_11G0015600/OsMH_08G0434100/OsMH_01G0469400/OsMH_03G0087200/OsMH_06G0056400/OsMH_07G0476300…
Molecular function	GO:0003824	catalytic activity	2294	2294/5973	OsMH_01G0556000/OsMH_10G0246000/OsMH_01G0208900/OsMH_08G0012200/OsMH_01G0056400/OsMH_05G0297900/OsMH_10G0249200/OsMH_11G0449500/OsMH_09G0209600/OsMH_03G0287000/OsMH_05G0087800/OsMH_04G0006700/OsMH_01G0632200/OsMH_01G0679800/OsMH_02G0112000/OsMH_06G0330200/OsMH_04G0529800/OsMH_11G0448600/OsMH_06G0483700/OsMH_10G0125400/OsMH_10G0338000/OsMH_04G0006200/OsMH_12G0124900/OsMH_07G0467000/OsMH_08G0433200…
Molecular function	GO:0038024	cargo receptor activity	1	1/5973	OsMH_02G0561900
Molecular function	GO:0045735	nutrient reservoir activity	7	7/5973	OsMH_09G0370500/OsMH_06G0009700/OsMH_05G0118800/OsMH_05G0363800/OsMH_02G0421300/OsMH_04G0502800/OsMH_02G0085800
Molecular function	GO:0005198	structural molecule activity	27	27/5973	OsMH_12G0055700/OsMH_01G0520500/OsMH_05G0437700/OsMH_11G0053300/OsMH_01G0564000/OsMH_12G0306300/OsMH_04G0517500/OsMH_07G0380100/OsMH_07G0473200/OsMH_07G0067400/OsMH_04G0401500/OsMH_11G0120200/OsMH_09G0311900/OsMH_03G0450100/OsMH_01G0563500/OsMH_03G0530800/OsMH_08G0380700/OsMH_03G0109200/OsMH_02G0576100/OsMH_03G0427300/OsMH_05G0309400/OsMH_03G0505900/OsMH_06G0446900/OsMH_02G0034100/OsMH_03G0019800…
Molecular function	GO:0005215	transporter activity	287	287/5973	OsMH_01G0400300/OsMH_08G0433200/OsMH_05G0000600/OsMH_01G0560800/OsMH_05G0427900/OsMH_02G0559900/OsMH_07G0005400/OsMH_10G0265500/OsMH_12G0265300/OsMH_02G0576500/OsMH_10G0192200/OsMH_04G0530700/OsMH_08G0308900/OsMH_07G0366100/OsMH_04G0556000/OsMH_02G0101700/OsMH_09G0164500/OsMH_05G0098500/OsMH_11G0406500/OsMH_03G0101300/OsMH_04G0107100/OsMH_07G0253900/OsMH_05G0325000/OsMH_06G0469200/OsMH_11G0047400…
Molecular function	GO:0005488	binding	2515	2515/5973	OsMH_10G0246000/OsMH_12G0297900/OsMH_01G0208900/OsMH_08G0012200/OsMH_01G0056400/OsMH_05G0297900/OsMH_10G0249200/OsMH_03G0109800/OsMH_03G0287000/OsMH_05G0087800/OsMH_04G0006700/OsMH_04G0531600/OsMH_01G0632200/OsMH_02G0112000/OsMH_06G0330200/OsMH_04G0529800/OsMH_05G0018800/OsMH_06G0483700/OsMH_10G0125400/OsMH_04G0006200/OsMH_12G0124900/OsMH_07G0467000/OsMH_08G0433200/OsMH_05G0392200/OsMH_11G0269300…
Molecular function	GO:0031386	protein tag	3	3/5973	OsMH_09G0311900/OsMH_02G0408300
Molecular function	GO:0090729	toxin activity	2	2/5973	OsMH_06G0293500/OsMH_01G0061200
Molecular function	GO:0016209	antioxidant activity	59	59/5973	OsMH_01G0208900/OsMH_07G0467000/OsMH_06G0326900/OsMH_07G0467100/OsMH_04G0556300/OsMH_12G0215100/OsMH_04G0556500/OsMH_01G0209100/OsMH_02G0131200/OsMH_01G0697600/OsMH_05G0052400/OsMH_06G0458100/OsMH_12G0284900/OsMH_07G0436400/OsMH_06G0297400/OsMH_11G0011300/OsMH_01G0208700/OsMH_12G0010000/OsMH_06G0458200/OsMH_04G0523200/OsMH_09G0356400/OsMH_05G0030800/OsMH_04G0355400/OsMH_03G0104700/OsMH_06G0396200…
Molecular function	GO:0098772	molecular function regulator	119	119/5973	OsMH_12G0297900/OsMH_11G0449500/OsMH_01G0410100/OsMH_11G0448600/OsMH_01G0022500/OsMH_12G0297800/OsMH_01G0553200/OsMH_11G0449700/OsMH_03G0595000/OsMH_05G0134600/OsMH_01G0410000/OsMH_01G0561300/OsMH_08G0410400/OsMH_11G0449000/OsMH_11G0448900/OsMH_11G0449100/OsMH_08G0410500/OsMH_05G0135500/OsMH_12G0298100/OsMH_11G0449400/OsMH_12G0201600/OsMH_12G0297600/OsMH_05G0030000/OsMH_03G0267000/OsMH_04G0265600…
Molecular function	GO:0045182	translation regulator activity	2	2/5973	OsMH_09G0374700/OsMH_03G0392300
Molecular function	GO:0060089	molecular transducer activity	81	81/5973	OsMH_12G0297900/OsMH_12G0297800/OsMH_02G0418800/OsMH_06G0454100/OsMH_06G0454400/OsMH_12G0298100/OsMH_08G0407700/OsMH_06G0077700/OsMH_07G0357200/OsMH_12G0297600/OsMH_12G0364400/OsMH_02G0121400/OsMH_01G0667200/OsMH_07G0027100/OsMH_01G0589500/OsMH_07G0027200/OsMH_02G0051400/OsMH_05G0355700/OsMH_02G0480500/OsMH_05G0382700/OsMH_06G0131600/OsMH_07G0435200/OsMH_04G0073300/OsMH_12G0315000/OsMH_01G0543900…
Molecular function	GO:0140104	molecular carrier activity	1	1/5973	OsMH_01G0111700

## Sheet: Table S10
Supplementary Table 10 Statistics of VOCs identified in this study
Index	Quantitative ion	Qualitative ion	Molecular Weight (Da)	Formula	Compounds	Class I	CAS	Control_1	Control_2	Control_3	Control_4	Control_5	Control_6	SSB_24 h_1	SSB_24 h_2	SSB_24 h_3	SSB_24 h_4	SSB_24 h_5	SSB_24 h_6	SSB_48 h_1	SSB_48 h_2	SSB_48 h_3	SSB_48 h_4	SSB_48 h_5	SSB_48 h_6	cpd_ID	kegg_map
ZMW0006	57	71	394.454	C28H58	Octacosane	Hydrocarbons	630-02-4	235753	213399	186572	176897	177300	170338	164503	161721	124576	135205	157170	157355	200633	183288	176614	231687	203231	187117	--	--
ZMW0004	57	71	366.423	C26H54	Hexacosane	Hydrocarbons	630-01-3	403272	354457	326674	317560	381879	355179	428802	324328	307300	295830	377488	358893	2.16883e+06	2.40436e+06	723768	853391	904750	754769	--	--
ZMW0002	57	71	338.391	C24H50	Tetracosane	Hydrocarbons	646-31-1	672882	586662	550678	473254	630453	698538	547660	662620	518655	542708	597589	621312	646182	511194	663312	632067	663715	558922	--	--
ZMW0001	57	71	324.376	C23H48	Tricosane	Hydrocarbons	638-67-5	985810	809513	522490	822498	748769	361008	351056	456187	425053	394923	335705	793731	366649	437123	396824	526918	259811	279096	C17433	--
XMW0877	55	97	322.36	C23H46	9-Tricosene, (Z)-	Hydrocarbons	27519-02-4	2.41443e+06	2.32161e+06	2.55607e+06	2.52527e+06	2.47561e+06	2.23913e+06	2.03016e+06	2.02166e+06	2.22789e+06	2.26351e+06	1.93942e+06	2.17416e+06	1.64179e+06	1.48859e+06	1.95797e+06	1.92953e+06	2.29979e+06	1.57674e+06	--	--
D395	121	91	316.24	C21H32O2	1-Phenanthrenecarboxylic acid, 1,2,3,4,4a,4b,5,9,10,10a-decahydro-1,4a-dimethyl-7-(1-methylethyl)-, methyl ester, [1R-(1.alpha.,4a.beta.,4b.alpha.,10a.alpha.)]-	Ester	3513-69-7	1.04594e+06	939475	554554	530011	1.37507e+06	736758	794714	695552	646734	614166	777059	854016	758588	573274	745855	941353	1.16679e+06	977774	--	--
NMW0588	295	296	310.193	C21H26O2	Cannabinol	Phenol	521-35-7	11632	20700.2	11189.6	9845.1	10561.5	8441.9	8873.83	8186.4	7978.68	7375.93	6336.08	7534.73	7374.45	8567.95	7444.71	9070.2	10245.5	9023.24	C07580	--
NMW0605	253	213	304.24	C20H32O2	Methandriol	Alcohol	521-10-8	8336.15	8167.1	8355.4	7370.88	9130.59	8571.59	9165.44	8316.29	6620.34	7680.91	9058.36	7721.27	13577.3	12439.5	9374.21	11214.2	11339.7	9243.95	C14493	--
XMW1371	88	101	298.287	C19H38O2	Heptadecanoic acid, ethyl ester	Ester	14010-23-2	543768	506016	277448	275309	472869	289145	255188	262921	219591	211766	213836	251355	394797	233348	244816	286687	498135	426667	--	--
NMW0539	55	98	298.251	C18H34O3	Ricinoleic acid	acid	141-22-0	2.6147e+06	2.62537e+06	2.7656e+06	2.74769e+06	2.5387e+06	2.34558e+06	1.99847e+06	2.13261e+06	2.34087e+06	2.36325e+06	2.03349e+06	2.22523e+06	1.76121e+06	1.48909e+06	2.12815e+06	2.05263e+06	2.40597e+06	1.7213e+06	C08365	--
XMW0387	57	71	296.1	C12H25I	Dodecane, 1-iodo-	Others	4292-19-7	139264	120312	115747	156879	85858.7	159760	88535.1	120779	103313	126071	105301	128113	129867	136523	105853	115684	110526	109548	--	--
KMW0709	88	101	284.272	C18H36O2	Hexadecanoic acid, ethyl ester	Ester	628-97-7	36065.3	36226.6	29674.6	23970.1	32325.9	27037.9	23079.8	27920.8	20994.3	15260.4	26266.8	21274.1	29187.3	17335.5	16227.9	25107.9	29387.5	30574	--	--
XMW0134	57	71	282.329	C20H42	Hexadecane, 2,6,11,15-tetramethyl-	Hydrocarbons	504-44-9	225413	233285	274633	281294	182640	255038	198442	240991	226122	237924	246650	246973	225822	2.7167e+06	211273	198808	222285	213347	--	--
XMW0092	57	71	282.329	C20H42	Hexadecane, 2,6,10,14-tetramethyl-	Hydrocarbons	638-36-8	2.81917e+06	3.15399e+06	2.32021e+06	2.15101e+06	3.04124e+06	2.8685e+06	1.70826e+06	2.41857e+06	1.88901e+06	2.26561e+06	2.09704e+06	2.20464e+06	2.18492e+06	2.25541e+06	3.01562e+06	2.59754e+06	2.23503e+06	2.07653e+06	--	--
NMW0474	55	69	282.256	C18H34O2	cis-Vaccenic Acid	Acid	506-17-2	1.36721e+06	1.28915e+06	755179	795626	1.6935e+06	993318	1.1281e+06	900630	918575	929268	939937	1.09102e+06	1.09988e+06	711485	977997	1.16112e+06	1.41839e+06	1.36188e+06	C21944	--
KMW0723	41	55	282.256	C18H34O2	Oleic Acid	Acid	112-80-1	698757	649971	382339	400169	908071	502467	615652	500898	500082	459104	477224	560534	586568	446105	515588	617996	740477	699346	C00712	ko00061,ko00073,ko01040
WMW0139	55	69	282.256	C18H34O2	9-Octadecenoic Acid	Acid	2027-47-6	1.3895e+06	1.28331e+06	648120	679648	1.77963e+06	981732	1.1938e+06	946206	989118	929268	939937	1.09102e+06	1.13762e+06	711485	1.01263e+06	1.24075e+06	1.47688e+06	1.40545e+06	--	--
NMW0639	253	280	281.08	C15H11N3O3	Nitrazepam	Heterocyclic compound	146-22-5	5030.03	7883.47	5442.45	4957.76	5338.22	5510.85	4631.28	4749.94	3213.86	4604.11	4278.05	3850.78	5365.48	5014.33	4648.88	7362.64	5882.09	5482.89	C07487	--
XMW1487	208	209	279.293	C19H37N	(2R,4aS,5S,8aS)-2,5-Dipentyldecahydroquinoline	Heterocyclic compound	220024-74-8	106967	82463.5	119607	137737	142107	121218	123537	128447	117088	53952.7	44715.9	64234.4	9	9	9	9	9	9	--	--
XMW0007	149	150	278.152	C16H22O4	Dibutyl phthalate	Ester	84-74-2	1.61747e+07	1.40881e+07	1.19189e+07	1.10429e+07	9.9078e+06	1.54707e+07	1.14804e+07	1.51713e+07	1.56889e+07	1.6237e+07	1.61371e+07	1.73979e+07	2.63861e+07	2.46085e+07	1.64172e+07	1.40996e+07	1.58098e+07	1.56384e+07	C14214	--
NMW0449	58	134	277.204	C17H27NO2	1-[2-(Dimethylamino)-1-(4-methoxyphenyl)ethyl]cyclohexanol	Alcohol	93413-44-6	801871	787995	1.13262e+06	1.11331e+06	510768	1.05707e+06	859199	846602	873153	950305	917789	925287	944486	971435	513786	494722	790348	751125	C07187	--
XMW0055	57	205	276.173	C17H24O3	7,9-Di-tert-butyl-1-oxaspiro(4,5)deca-6,9-diene-2,8-dione	Heterocyclic compound	82304-66-3	5.39127e+06	5.3196e+06	6.46927e+06	6.47969e+06	5.87556e+06	6.03318e+06	5.38016e+06	5.56919e+06	6.09424e+06	5.98942e+06	5.80338e+06	5.65672e+06	5.81667e+06	5.56632e+06	6.76463e+06	5.33836e+06	6.51522e+06	5.53511e+06	--	--
NMW0412	68	93	272.25	C20H32	(R,1E,5E,9E)-1,5,9-Trimethyl-12-(prop-1-en-2-yl)cyclotetradeca-1,5,9-triene	Terpenoids	31570-39-5	4.05414e+06	4.14757e+06	5.80507e+06	5.23757e+06	4.42368e+06	4.60741e+06	4.0974e+06	3.6433e+06	4.92832e+06	4.86022e+06	4.7828e+06	4.36363e+06	3.07468e+06	3.45306e+06	4.06482e+06	3.96005e+06	4.52583e+06	3.0131e+06	C09140	--
WMW0036	272	229	272.25	C20H32	(4aS,4bR,10aS)-7-Isopropyl-1,1,4a-trimethyl-1,2,3,4,4a,4b,5,6,10,10a-decahydrophenanthrene	Terpenoids	35241-40-8	1.92052e+06	1.87602e+06	2.4314e+06	2.35038e+06	901528	2.27668e+06	2.02678e+06	1.80329e+06	1.86611e+06	2.01592e+06	2.14366e+06	2.15877e+06	2.01953e+06	2.02671e+06	1.06709e+06	1.05548e+06	1.88473e+06	1.75618e+06	C11878	ko00904,ko01100,ko01110
XMW0010	93	41	272.25	C20H32	1,3,6,10-Cyclotetradecatetraene, 3,7,11-trimethyl-14-(1-methylethyl)-, [S-(E,Z,E,E)]-	Terpenoids	1898-13-1	780336	832370	842169	968338	745620	862294	740392	803050	880257	898979	893419	844220	893048	837423	940567	1.03202e+06	868202	816576	C11893	ko00904,ko01110
NMW0441	91	92	272.25	C20H32	(4aS,4bS,10aS)-7-Isopropyl-1,1,4a-trimethyl-1,2,3,4,4a,4b,5,9,10,10a-decahydrophenanthrene	Terpenoids	122712-77-0	7.023e+07	6.80453e+07	8.50431e+07	8.19646e+07	3.89371e+07	7.85767e+07	7.30441e+07	6.42478e+07	6.76758e+07	7.22506e+07	7.70802e+07	7.68772e+07	7.30644e+07	7.27648e+07	4.29371e+07	4.3089e+07	6.99038e+07	6.24234e+07	C11879	ko00904,ko01110
WMW0031	137	136	272.25	C20H32	Phenanthrene, 7-ethenyl-1,2,3,4,4a,4b,5,6,7,9,10,10a-dodecahydro-1,1,4a,7-tetramethyl-, [4aS-(4a.alpha.,4b.beta.,7.beta.,10a.beta.)]-	Terpenoids	1686-56-2	1.10155e+06	1.07581e+06	1.47695e+06	1.47014e+06	1.12729e+06	1.15619e+06	1.04463e+06	1.51767e+06	1.33893e+06	1.26179e+06	1.26617e+06	1.12198e+06	964001	986899	2.03894e+06	1.43376e+06	1.59191e+06	954303	--	--
XMW0755	69	41	272.25	C20H32	m-Camphorene	Terpenoids	20016-73-3	2.40253e+06	2.34532e+06	3.10287e+06	3.29675e+06	2.40102e+06	2.83425e+06	2.31735e+06	2.94981e+06	2.64931e+06	2.98974e+06	2.92585e+06	2.67891e+06	2.60206e+06	2.41487e+06	2.35877e+06	2.30478e+06	3.20825e+06	2.07243e+06	--	--
XMW1420	74	87	270.256	C17H34O2	Pentadecanoic acid, 14-methyl-, methyl ester	Ester	5129-60-2	270173	248534	394564	849504	414882	744544	746848	508652	596874	294333	163845	244881	327902	794603	807062	805111	882534	371783	--	--
XMW1368	88	101	270.256	C17H34O2	Pentadecanoic acid, ethyl ester	Ester	41114-00-5	88342.2	81741.7	75603.5	69434.5	86584.4	91048.2	68149.9	79726.1	68340.1	77496.6	70550.9	65106.4	62522	61202.1	67236.2	74471.4	72362.6	73302.5	--	--
XMW0017	74	87	270.256	C17H34O2	Hexadecanoic acid, methyl ester	Ester	112-39-0	88336.2	69481.2	43648.3	35479.4	220149	58586.6	37907.4	53500.5	54581.1	52659.3	34669.1	43483.6	68290.2	70579.7	60538	76232.2	69354.2	87289	C16995	--
WMW0224	228	102	270.256	C17H34O2	Isopropyl myristate	Ester	110-27-0	1645.85	2290.16	2069.45	2752.3	1066.33	2510.66	1187.3	2798.31	1121.76	3190.23	2524.64	2193.93	2178.05	2312.3	1582.05	1671.23	2034.69	1328.75	--	--
KMW0692	58	71	268.277	C18H36O	2-Pentadecanone, 6,10,14-trimethyl-	Ketone	502-69-2	28668.6	23856.6	36555.2	33178.7	29829.3	28451.4	25942.4	24562.8	26918	28405.5	33611.9	25080.3	23816.1	27141.3	26199.2	22983.6	26943.7	18489.2	--	--
NMW0610	268	239	268.074	C16H12O4	4H-1-Benzopyran-4-one, 5-hydroxy-7-methoxy-2-phenyl-	Ketone	520-28-5	3405.17	3705.9	3669.43	3560.51	3098.01	4988.7	3498.01	2808.78	2310.03	3023.74	3895.69	623.124	7095.32	6904.87	5073.59	4749.16	5891.64	3685.92	C11621	--
KMW0713	69	41	264.209	C17H28O2	2,6,10-Dodecatrien-1-ol, 3,7,11-trimethyl-, acetate, (E,E)-	Ester	4128-17-0	137601	184981	129395	128201	108779	138656	123813	167921	142639	119656	104751	138135	153697	170053	179004	192180	186094	168328	--	--
XMW1486	161	105	264.209	C17H28O2	5-Azulenemethanol, 1,2,3,4,5,6,7,8-octahydro-.alpha.,.alpha.,3,8-tetramethyl-, acetate, [3S-(3.alpha.,5.alpha.,8.alpha.)]-	Ester	134-28-1	231474	218461	179235	161211	94915.2	187000	141175	175770	154044	143824	110499	122896	163610	140529	218693	210949	201539	151122	--	--
KMW0718	69	41	262.23	C18H30O	5,9,13-Pentadecatrien-2-one, 6,10,14-trimethyl-, (E,E)-	Ketone	1117-52-8	6.78358e+06	6.80247e+06	8.16479e+06	8.06772e+06	7.22329e+06	7.44745e+06	6.58831e+06	7.8698e+06	7.70149e+06	7.52846e+06	7.48768e+06	7.11874e+06	7.57454e+06	6.65877e+06	8.83798e+06	8.51153e+06	8.39803e+06	6.7561e+06	--	--
XMW1033	187	145	262.193	C17H26O2	trans-Valerenyl acetate	Ester	101527-74-6	1455.96	1614.23	780.669	1407.27	1534.42	1281.76	1474.85	1088.35	998.153	1152.12	816.931	830.99	1750.45	1127.56	3018.38	2875.29	711.625	1002.76	--	--
XMW0753	74	87	256.24	C16H32O2	Pentadecanoic acid, methyl ester	Ester	7132-64-1	54572.3	52927.6	47988	40247.2	122697	60654.3	37048.6	59889.8	49481.7	44363.8	45564.9	43465.7	59728.1	69243.3	77654.1	71098.7	61369.2	80486.4	--	--
KMW0665	56	41	256.24	C16H32O2	n-Butyl laurate	Ester	106-18-3	54868.3	68314.2	72314.3	59922.9	59881.1	90007.9	57522.8	71033.7	56766.7	79789.8	83147.4	69246	62869.5	79307.7	71334.1	64638.4	69392.8	70050.3	--	--
WMW0030	91	41	256.219	C19H28	Phenanthrene, 7-ethenyl-1,2,3,4,4a,4b,5,6,7,8,10,10a-dodecahydro-4a,7-dimethyl-1-methylene-, [4aS-(4a.alpha.,4a.beta.,7.beta.,10a.beta.)]-	Aromatics	26549-04-2	492388	492931	628033	618370	526890	570702	474412	568463	583170	580264	551575	516836	537780	514692	653741	576534	587977	500543	--	--
NMW0383	58	73	255.162	C17H21NO	Benadryl	Amine	58-73-1	47616.4	53269.9	54165.6	56274.3	19585.3	54343.4	40217.2	44322.2	35765.8	45166.3	48081	51808.2	43400.5	51947.8	35614.3	37552.3	38805.1	33411	C06960	--
KMW0699	57	71	254.297	C18H38	Octadecane	Hydrocarbons	593-45-3	3.18529e+06	3.23605e+06	2.46258e+06	2.28667e+06	3.32346e+06	3.03524e+06	1.79732e+06	2.52944e+06	1.97679e+06	2.40312e+06	2.23345e+06	2.33816e+06	2.18756e+06	2.4095e+06	2.6162e+06	2.7243e+06	2.23503e+06	2.179e+06	--	--
XMW0221	57	71	254.297	C18H38	Heptadecane, 7-methyl-	Hydrocarbons	20959-33-5	1.50292e+06	1.51712e+06	1.68727e+06	1.36225e+06	1.27527e+06	1.59487e+06	1.19922e+06	1.27582e+06	1.36161e+06	1.55096e+06	1.39689e+06	1.38085e+06	1.27237e+06	1.46662e+06	1.80058e+06	1.37887e+06	1.32737e+06	1.27151e+06	--	--
WMW0203	55	69	254.225	C16H30O2	Palmitoleic Acid	Acid	373-49-9	1.43711e+06	1.58125e+06	2.07691e+06	1.79529e+06	1.73893e+06	1.7791e+06	1.39542e+06	1.8177e+06	1.87642e+06	1.84857e+06	1.80303e+06	1.66426e+06	1.64653e+06	1.52011e+06	2.07621e+06	2.02432e+06	1.97809e+06	1.52189e+06	--	--
D242	55	41	254.225	C16H30O2	9-Tetradecen-1-ol, acetate, (E)-	Ester	23192-82-7	415246	435189	332661	307478	394702	415915	247120	330797	266412	321672	324609	334408	311468	349163	412526	417781	310960	288418	--	--
XMW0704	113	99	254.152	C14H22O4	Dispiro[1,3-dioxolane-2,2'-bicyclo[2.2.1]heptane-3',2''-(1'',3''-dioxolane)], 4',7',7'-trimethyl-	Hydrocarbons	24022-14-8	129185	143387	141402	124288	163400	168316	107954	97113.2	97015.7	125100	125307	131354	101567	134366	155881	118528	101866	105636	--	--
WMW0120	85	71	254.053	C9H19I	Nonane, 1-iodo-	Others	4282-42-2	2.80817e+06	2.79025e+06	2.51532e+06	2.61109e+06	3.03861e+06	2.96884e+06	2.4067e+06	2.63687e+06	2.45144e+06	2.49354e+06	2.35189e+06	2.48457e+06	2.57524e+06	2.7258e+06	2.54009e+06	2.6733e+06	2.48699e+06	2.46345e+06	--	--
XMW1491	93	69	252.209	C16H28O2	Lavandulyl caproate	Acid	59550-36-6	26313.3	55066.1	45291.8	42953.3	51888.7	38671	37966.6	56795.3	71866	54429	48504.6	41349.3	78972	56888.9	117606	94495.6	84014.4	75025.2	--	--
NMW0330	149	150	250.121	C14H18O4	1,2-Benzenedicarboxylic acid, dipropyl ester	Ester	131-16-8	532761	168358	320057	1.02627e+06	13775.3	258000	67896.8	702466	499623	336675	70039.3	120059	209684	102459	1.46773e+06	697744	165170	130353	C14469	--
XMW1186	151	250	250.078	C12H14N2O2S	Thiazol-2-Amine, N-(3,4-dimethoxybenzyl)-	Amine	13160-05-9	155843	149457	208665	214976	67694.8	182678	169746	125071	161213	166417	174575	180485	155639	169539	74178.8	72902.6	163025	159432	--	--
w04	69	41	248.214	C17H28O	4,8,12-Tetradecatrienal, 5,9,13-trimethyl-	Heterocyclic compound	66408-55-7	124537	210694	114385	128201	98826.5	118766	123813	150104	118572	129947	126848	117321	147888	127570	175498	176324	150821	170000	--	--
QMW0530	57	71	248.114	C12H25Br	2-Bromo dodecane	Halogenated hydrocarbons	13187-99-0	183392	207661	165053	173022	189627	156461	155017	189257	142103	108673	125879	141511	178251	132450	172659	188724	172778	199795	--	--
NMW0333	71	70	247.157	C15H21NO2	Meperidine	Heterocyclic compound	57-42-1	90111.4	95258.5	99977.1	101862	93057.8	113875	75193.9	81079.7	72285.1	105187	97585	130426	81228.6	98197.8	95933.8	80012.4	71920	79384.2	C07128	--
NMW0525	187	188	246.089	C14H14O4	7H-Furo[3,2-g][1]benzopyran-7-one, 2,3-dihydro-2-(1-hydroxy-1-methylethyl)-, (S)-	Ketone	13849-08-6	109021	100135	56342.3	66948.9	118615	79045.1	82874.7	65832.1	62495.1	66118.5	77511.9	88470.2	80827.2	64583.7	68610.5	92723.8	117851	96759.8	C09276	--
w14	57	71	242.261	C16H34O	Octane, 1,1'-oxybis-	Hydrocarbons	629-82-3	1.0413e+06	1.24466e+06	1.20602e+06	1.12255e+06	1.36642e+06	1.35736e+06	924781	876164	855872	1.09067e+06	1.09819e+06	1.08764e+06	783777	1.17374e+06	1.20529e+06	967286	768831	873694	--	--
KMW0654	74	87	242.225	C15H30O2	Methyl tetradecanoate	Ester	124-10-7	422906	378240	348229	1.20466e+06	690383	1.19734e+06	1.11391e+06	533645	908663	642181	216327	333913	515043	1.14658e+06	1.16641e+06	1.35806e+06	1.29679e+06	393348	--	--
XMW0260	57	71	240.282	C17H36	Hexadecane, 2-methyl-	Hydrocarbons	1560-92-5	176231	191226	186170	179364	211543	242319	142050	143304	129061	206494	189392	175116	125066	190075	228412	162292	135603	140214	--	--
KMW0695	58	59	240.245	C16H32O	2-Hexadecanone	Ketone	18787-63-8	227223	223207	210901	199411	261203	255656	161594	281383	192234	223883	283180	275018	384716	341040	280688	280417	212699	204345	--	--
NMW0361	59	149	240.209	C15H28O2	(1R,4aR,7R,8aR)-7-(2-Hydroxypropan-2-yl)-1,4a-dimethyldecahydronaphthalen-1-ol	Terpenoids	4666-84-6	2460.97	3255.84	2352.55	1426.87	8915.37	4408.13	1675.26	4732.54	2452.67	2764.67	3047.88	3795.85	5652.61	4282.43	8606.89	9999.06	11447.7	10264.2	C17676	--
NMW0362	91	148	239.167	C17H21N	BenzphetAmine	Amine	156-08-1	72875.8	64142.7	56913	59861	65570.2	69410.6	41122	68485.3	59574.9	76720.9	61617.7	53522.9	82508.7	66975.5	98996	108976	88322.5	82700.3	C07538	--
XMW1369	150	122	239.073	C10H13N3O2S	E-p-Nitrophenyldiazo t-butyl sulfide	Others	29577-82-0	7618.93	8515.98	8995.79	7056.49	11015.9	11854.2	9583.62	13642.3	12399	7913.74	11397.3	11462.5	17052.7	13969.6	27007.8	20092.7	19203.6	31538.8	--	--
D441	69	41	238.193	C15H26O2	Butanoic acid, 3-methyl-, 3,7-dimethyl-2,6-octadienyl ester, (Z)-	Ester	3915-83-1	2.35345e+06	2.43325e+06	2.34329e+06	2.21823e+06	2.34012e+06	2.61277e+06	2.20097e+06	2.5742e+06	2.36657e+06	2.35564e+06	2.28999e+06	2.29075e+06	2.43948e+06	2.5188e+06	2.27733e+06	2.56397e+06	2.4502e+06	2.39965e+06	--	--
XMW0231	153	135	238.193	C15H26O2	1-((1S,3aR,4R,7S,7aS)-4-Hydroxy-7-isopropyl-4-methyloctahydro-1H-inden-1-yl)ethanone	Terpenoids	1911-78-0	797365	787035	728466	582497	348096	546504	517225	686322	626573	530865	414236	495221	594310	519158	657487	541718	629401	515049	--	--
XMW0863	153	135	238.193	C15H26O2	7-Acetyl-2-hydroxy-2-methyl-5-isopropylbicyclo[4.3.0]nonane	Terpenoids	96093-81-1	799114	787035	729648	584196	318499	509438	518165	689658	626723	531546	430235	496048	582592	519158	640181	541718	629401	515049	--	--
XMW0752	167	55	238.193	C15H26O2	5,9-Dimethyl-2-(1-methylethyl)cyclodecane-1,4-dione	Terpenoids	38230-97-6	65346	90729.4	82705.4	50388.8	17345.5	76120.8	46977.2	124036	73187.9	79074.3	60734.9	59184.7	112381	48408.6	97955.9	76722.9	145545	103105	--	--
KMW0578	93	80	238.193	C15H26O2	Butanoic acid, 3-methyl-, 1-ethenyl-1,5-dimethyl-4-hexenyl ester	Ester	1118-27-0	9287.64	10091.6	11672.2	10906.2	9558.91	8287.45	12056	13133.4	15033.9	11331.8	13816.6	7613.58	11770.2	13383.8	9684.64	11043.1	7850.08	11121.9	--	--
D424	41	55	236.214	C16H28O	5-Cyclohexadecen-1-one	Ketone	37609-25-9	1.63782e+06	1.65384e+06	2.05028e+06	1.98626e+06	1.80496e+06	1.89541e+06	1.6827e+06	1.89152e+06	1.92839e+06	1.87524e+06	1.78002e+06	1.8156e+06	1.90631e+06	1.59901e+06	2.12418e+06	2.05648e+06	2.05005e+06	1.76557e+06	--	--
NMW0527	193	192	236.095	C15H12N2O	Carbamazepine	Heterocyclic compound	298-46-4	444556	407157	454898	477030	373477	357875	288430	304153	374634	389623	321322	353752	234007	230746	343745	321488	391755	256787	C06868	--
XMW0116	219	234	234.198	C16H26O	4-tert-Butyl-2,6-diisopropylphenol	Phenol	57354-65-1	20116.4	19296.2	17522.8	64491.1	33010.8	61554	56972.6	29126.4	45259.9	30536	12065.2	15420	27816.3	59885.5	61258	72882.6	68484.5	18231.3	--	--
D243	109	111	234.162	C15H22O2	(5a.alpha.,9a.beta.,9b.beta.)-5,5a,6,7,8,9,9a,9b-octahydro-6,6,9a-trimethylnaphtho[1,2-c]furan-1-(3H)-one (drimenin)	Terpenoids	2326-89-8	5.03282e+06	5.03255e+06	6.49986e+06	6.48008e+06	5.22181e+06	5.54252e+06	4.93317e+06	5.96991e+06	6.02392e+06	5.73512e+06	6.02082e+06	5.51458e+06	5.5547e+06	5.07162e+06	6.59037e+06	6.26067e+06	6.19153e+06	5.07574e+06	C09399	--
NMW0318	105	133	234.162	C15H22O2	Curcumenol	Terpenoids	19431-84-6	188302	159578	192380	127684	95042	126618	160556	195196	182253	145763	120602	146164	166909	121351	163734	151091	167620	164788	C16942	--
WMW0156	219	234	234.162	C15H22O2	3,5-DITERTBUTYLSALICYLAldehyde	Aldehyde	37942-07-7	163833	191551	196584	186298	163651	186871	128822	193584	164186	199945	163430	150147	218087	174222	170865	216106	214841	250885	--	--
XMW0254	219	191	234.162	C15H22O2	3,5-di-tert-Butyl-4-hydroxybenzAldehyde	Aldehyde	1620-98-0	4690.12	5054.29	5414.66	2951.51	4077.53	4538.17	3989.53	4129.28	5456.57	3727.69	4280.26	4020.95	2862.69	4006.51	5422.44	5520.32	4287.84	4187.55	--	--
XMW1052	151	123	233.178	C15H23NO	2(1H)-Pyridinone, 1-cyclohexyl-3,4,5,6-tetramethyl-	Ketone	82754-44-7	609263	632152	783283	772665	647058	649035	612292	756526	733151	712665	701862	658551	716099	611022	882931	824023	816390	667050	--	--
D291	83	55	230.116	C12H22S2	Dicyclohexyldisulphide	Sulfur compounds	2550-40-5	222438	221974	227692	222958	244204	281747	172192	218784	189773	240482	244200	235255	223402	230689	294077	261432	255545	168673	--	--
NMW0446	230	201	230.058	C13H10O4	Visnagin	Heterocyclic compound	82-57-5	147287	137900	176266	171414	70573	176030	151933	132494	133258	148385	152816	163652	143657	151351	82044.6	92100	150126	131177	C09049	--
WMW0096	83	55	228.245	C15H32O	n-Pentadecanol	Alcohol	629-76-5	1.76143e+06	1.72729e+06	1.6934e+06	1.38355e+06	781873	1.34505e+06	1.30094e+06	1.56119e+06	1.54419e+06	1.26663e+06	1.1574e+06	1.18632e+06	1.39541e+06	1.36358e+06	1.5993e+06	1.4003e+06	1.41821e+06	1.24494e+06	--	--
WMW0131	73	60	228.209	C14H28O2	Tetradecanoic Acid	Acid	544-63-8	301930	315497	258809	222159	366756	370316	174475	182047	244737	265597	217303	204197	232200	257290	282024	373934	276750	283836	--	--
KMW0594	88	101	228.209	C14H28O2	Dodecanoic acid, ethyl ester	Ester	106-33-2	27207	27077.6	22132.1	23523.8	18477.9	23471.8	18266.6	26447.7	22814.8	22689.6	20818.3	17101.4	23793.4	24885.6	22594.3	23413	25150.3	20322.6	--	--
XMW0703	112	117	228.209	C14H28O2	Hexanoic acid, octyl ester	Ester	4887-30-3	3.59488e+06	3.71471e+06	3.05222e+06	3.22278e+06	3.43221e+06	3.75443e+06	2.75652e+06	3.4735e+06	3.07758e+06	3.25407e+06	3.08491e+06	3.08027e+06	3.09499e+06	3.31356e+06	3.07036e+06	3.30499e+06	3.2574e+06	3.12793e+06	--	--
XMW0871	91	65	228.079	C14H12O3	Benzoic acid, 2-hydroxy-, phenylmethyl ester	Ester	118-58-1	2.03831e+06	2.07732e+06	2.4073e+06	2.61514e+06	829398	2.26895e+06	1.62061e+06	2.00723e+06	1.63143e+06	2.11367e+06	2.0304e+06	2.22445e+06	1.87215e+06	2.02154e+06	1.13478e+06	1.05549e+06	1.70964e+06	1.672e+06	--	--
XMW0592	71	43	226.266	C16H34	Pentadecane, 4-methyl-	Hydrocarbons	2801-87-8	383878	409612	315329	167259	230905	200019	232985	245241	160113	359729	310728	211982	235081	297674	183895	290661	161899	313550	--	--
XMW0259	57	41	226.266	C16H34	Pentadecane, 2-methyl-	Hydrocarbons	1560-93-6	69184.5	63874.1	59639.7	64756	68516.9	62986.1	49027.6	56231	45933	60711.2	36361.8	56876.1	46788.2	54446.7	55732.8	42716.4	42337.6	62888.9	--	--
XMW1347	57	71	226.266	C16H34	Tetradecane, 2,5-dimethyl-	Hydrocarbons	56292-69-4	48984.2	47617.3	43361.8	48099	46477.6	28262.4	39955.9	47753	45728.8	51816.3	49029.3	40114.4	45954	46540.6	70972.4	60250.4	53383.7	52896.9	--	--
XMW1361	58	59	226.23	C15H30O	2-Pentadecanone	Ketone	2345-28-0	78129.5	68231.3	65849	75683.7	86776.9	77702.8	50446.7	50790.9	59965.4	72804	62806.9	63408.6	47642.1	87476.4	73671.9	65987.2	59423.8	50153.3	--	--
D303	99	70	226.193	C14H26O2	2H-Pyran-2-one, tetrahydro-6-nonyl-	Ketone	2721-22-4	291465	292977	358684	360899	282733	326775	286513	336774	329303	331624	331503	311836	311820	295167	335503	283276	330676	254256	--	--
KMW0585	81	95	226.193	C14H26O2	Citronellyl isobutyrate	Ester	97-89-2	111286	104225	103942	96282.3	105064	89479	69378.4	118859	111161	90841.5	103953	92434.1	138170	136355	142895	177471	147749	161332	--	--
NMW0344	55	41	226.193	C14H26O2	Myristoleic Acid	Acid	544-64-9	52521.1	32774.5	43003.2	78977.1	38739.2	35241.4	24749.3	70227.7	50363.2	41907	31531.7	50967.6	37938.4	34035.4	125536	77671.6	38097.3	29714.2	C08322	--
XMW1417	82	67	226.193	C14H26O2	Octanoic acid, 3-hexenyl ester, (Z)-	Ester	61444-41-5	842335	851773	801877	910995	805801	925141	725454	943505	785461	839590	803369	777972	909359	897157	914540	922533	807718	874393	--	--
D285	83	82	226.157	C13H22O3	Cyclopentaneacetic acid, 3-oxo-2-pentyl-, methyl ester	Ester	24851-98-7	95152.9	79258.7	68769.8	81817.1	84679.2	88955	58708.1	67132	61065.8	87377.7	73406.7	68592.6	53437.3	58874.8	91709.4	70226.3	61043.3	58210.7	--	--
NMW0316	156	141	226.132	C11H18N2O3	Amobarbital	Heterocyclic compound	57-43-2	100353	96790.9	78377.8	112706	76940.4	107651	101802	91361.9	50467.8	78526.4	53246.8	67962.9	71793.2	103591	117375	113212	108185	57172.2	C07536	--
D126	91	65	226.099	C15H14O2	Benzeneacetic acid, phenylmethyl ester	Ester	102-16-9	46645	52639.7	62377.5	41939.7	50401.6	60417.7	44938.8	81784.3	46392.7	55901.1	56544.8	36296.1	60264.7	48914.6	80817.4	70948.2	61291.4	54500.5	--	--
XMW0916	91	92	226.036	C11H15Br	(5-bromopentyl)-Benzene,	Halogenated hydrocarbons	14469-83-1	228900	233197	200797	178214	251765	181652	204146	213071	205417	236236	215094	221428	183530	201554	306208	394580	227116	232003	--	--
D288	82	54	224.214	C15H28O	(Z)-Pentadec-6-en-2-one	Ketone	252931-22-9	392465	378093	745885	687727	761123	1.41641e+06	562633	1.4929e+06	1.47848e+06	1.50448e+06	1.59266e+06	1.81881e+06	292187	244694	334680	131913	271858	262650	--	--
XMW1478	69	68	224.178	C14H24O2	Geranyl isobutyrate	Ester	2345-26-8	74612.8	88004.5	44730.4	46465.2	80049.7	53638.4	84432.6	104603	50820.2	49083.4	54024.7	56154.8	52663.5	68110.9	110340	54447.6	73187	79461.5	--	--
KMW0591	71	95	224.178	C14H24O2	Butanoic acid, 1,7,7-trimethylbicyclo[2.2.1]hept-2-yl ester, endo-	Ester	13109-70-1	189213	189496	184645	187476	183671	196272	162634	209666	206481	222149	233024	267285	241427	230093	297978	288679	272975	274091	--	--
D444	95	113	224.141	C13H20O3	2-Furancarboxylic acid, octyl ester	Ester	39251-88-2	19292.5	21135.7	21518.1	22402.3	20020.2	3255.95	20717.9	8821.13	6572.8	5863.1	5325.91	4626.76	6078.3	2764.47	15197.3	6664.41	9618.72	15135.5	--	--
NMW0520	223	222	223.063	C14H9NO2	[1,3]Dioxolo[4,5-j]phenanthridine	Heterocyclic compound	224-11-3	196168	169442	134520	142206	252589	146556	169002	159484	184512	108656	128212	183755	167416	164061	167168	191794	233028	203011	C12182	--
XMW0385	161	204	222.198	C15H26O	Carotol	Terpenoids	465-28-1	63856.6	22532.2	54152.9	180821	15892.4	28206.6	15415.6	118694	79551.9	42808	14215.6	15581.4	37789	19959.5	191847	61631.4	23706.1	19220.3	C09628	--
KMW0645	93	109	222.198	C15H26O	Levomenol	Terpenoids	23089-26-1	177590	256230	317594	341564	113277	293724	151885	385735	283677	297433	257916	222888	494193	510291	303570	267684	328259	258007	C09621	ko01100
XMW0843	81	123	222.198	C15H26O	(2E,4S,7E)-4-Isopropyl-1,7-dimethylcyclodeca-2,7-dienol	Alcohol	198991-79-6	4.13006e+06	4.14113e+06	3.98847e+06	3.9441e+06	3.9814e+06	4.47104e+06	3.68009e+06	3.62304e+06	3.9996e+06	3.98e+06	3.24601e+06	3.63135e+06	4.34374e+06	4.2759e+06	4.39552e+06	3.40717e+06	4.09764e+06	4.01653e+06	--	--
XMW0842	41	55	222.198	C15H26O	Palustrol (Ledum)	Terpenoids	5986-49-2	2.09401e+06	1.95373e+06	1.82413e+06	1.8086e+06	1.99026e+06	2.27487e+06	1.74908e+06	1.91456e+06	1.93424e+06	1.71765e+06	1.87196e+06	1.99021e+06	2.2294e+06	2.21805e+06	2.30036e+06	2.3837e+06	2.12676e+06	2.1171e+06	--	--
KMW0687	109	69	222.198	C15H26O	1H-Cycloprop[e]azulen-4-ol, decahydro-1,1,4,7-tetramethyl-, [1aR-(1a.alpha.,4.beta.,4a.beta.,7.alpha.,7a.beta.,7b.alpha.)]-	Terpenoids	552-02-3	369792	376062	215453	274220	288923	414099	263642	417715	435432	369871	324249	288510	316199	387093	393579	363016	453020	326573	--	--
WMW0149	95	150	222.198	C15H26O	Cedrol	Terpenoids	77-53-2	13362.9	5626.18	15864.1	58961.1	13146.1	38093.8	14857.1	38074.3	44483.9	34614.8	22541.1	15701.3	33008	21092.1	84942.6	83331.1	43044.4	41650.1	C09631	--
XMW0558	204	85	222.198	C15H26O	1,4-Methanoazulen-9-ol, decahydro-1,5,5,8a-tetramethyl-, [1R-(1.alpha.,3a.beta.,4.alpha.,8a.beta.,9S*)]-	Terpenoids	465-24-7	70745.1	26237.5	57097	151595	14012	38967.1	12457.1	125752	95049.4	59482.2	15438.7	18223.9	29435.5	14849.4	212749	98085.8	21453.7	17695.4	--	--
XMW0031	85	95	222.198	C15H26O	1,4-Methanoazulen-3-ol, decahydro-1,5,5,8a-tetramethyl-, [1S-(1.alpha.,3.beta.,3a.beta.,4.alpha.,8a.beta.)]-	Terpenoids	99481-30-8	65902.5	64853.9	63665.4	68712.7	29727	69532.1	44974.2	63010.5	46748.7	64237.8	61764.9	57148.8	63030.3	74838.8	44814.6	68174.4	42513.8	60929.9	--	--
XMW0165	81	41	222.198	C15H26O	Cyclohexanol, 3-ethenyl-3-methyl-2-(1-methylethenyl)-6-(1-methylethyl)-, [1R-(1.alpha.,2.alpha.,3.beta.,6.alpha.)]-	Terpenoids	35727-45-8	8562.49	13223.5	13843.9	11727.6	47700.5	25898.8	10648.3	29491	14782.1	36988.8	24939.4	25408.7	37816.5	15677.4	86907.6	99057.7	47023.8	61244.3	--	--
XMW0389	111	123	222.198	C15H26O	Caryophyllenyl alcohol	Terpenoids	913176-41-7	2.35739e+06	2.41751e+06	2.37856e+06	2.35855e+06	2.03343e+06	2.03443e+06	2.11531e+06	2.59288e+06	2.29365e+06	2.19882e+06	2.17234e+06	2.21267e+06	2.31954e+06	2.30351e+06	2.11239e+06	1.98108e+06	2.23202e+06	2.04025e+06	--	--
KMW0685	41	69	222.198	C15H26O	trans-Farnesol	Terpenoids	106-28-5	258304	261539	237738	183955	102405	159855	167681	215379	210216	180782	150847	168111	187824	173965	186262	162037	186402	164711	C01126	ko00900,ko00909,ko01110
WMW0075	41	69	222.198	C15H26O	1,6,10-Dodecatrien-3-ol, 3,7,11-trimethyl-	Terpenoids	7212-44-4	14664.5	14690.9	17247.5	15121.4	14849.4	12950.3	12202	14054.7	11721.8	15300.7	18693.6	21846.5	11241.1	12770.1	19086.5	20534.5	10247.9	15481.7	C09704	ko00909,ko01100
XMW0705	59	149	222.198	C15H26O	2-Naphthalenemethanol, 1,2,3,4,4a,5,6,8a-octahydro-.alpha.,.alpha.,4a,8-tetramethyl-, [2R-(2.alpha.,4a.alpha.,8a.beta.)]-	Terpenoids	473-16-5	4605.93	2610.11	2551.82	3844	4752.01	4349.73	2686.16	3888.71	3395.17	2157.19	3252.46	2113.58	2785.1	2426.17	8259	3997.91	2694.12	966.889	C09663	--
KMW0693	189	204	222.198	C15H26O	10-epi-.gamma.-Eudesmol	Terpenoids	15051-81-7	19161.3	11872.6	26871.6	59935	10625.4	21858.8	10689	43719.2	49913.2	30471.8	12179.5	11691.8	13322.7	10209.6	86387.9	39962.4	10500.1	10163.8	C19893	--
KMW0671	69	119	222.198	C15H26O	(1R,4R)-1-methyl-4-(6-Methylhept-5-en-2-yl)cyclohex-2-enol	Alcohol	58334-55-7	53055.9	52406.7	19287	35191.5	23221.9	60200.5	19940.6	63986.6	52513.4	26093.2	47767.6	49658.7	90257.8	62787.4	90654.8	87684.6	50715.6	72724.9	--	--
WMW0043	69	41	222.198	C15H26O	d-Nerolidol	Terpenoids	142-50-7	610718	597801	514361	485428	730789	563311	439211	628350	509295	548234	496165	532892	652340	580355	894811	1.04021e+06	754777	743594	C09704	ko00909,ko01100
KMW0652	119	41	222.198	C15H26O	Cubenol	Phenol	21284-22-0	15060.5	8804.54	18290	32726	10619	9105.03	9759.97	28643.6	15898.7	18377.2	6259.31	6249.54	7903.4	5262.29	38066.4	17784	6918.33	6460.33	--	--
NMW0302	41	69	222.198	C15H26O	2,6,10-Dodecatrien-1-ol, 3,7,11-trimethyl-, (Z,E)-	Terpenoids	3790-71-4	124027	145134	137510	127386	170824	155885	108716	105255	96867.7	123704	120825	121041	99929.1	134783	139367	109841	124439	94306.2	C01126	ko00900,ko00909,ko01110
NMW0413	72	153	222.173	C13H22N2O	Noruron	Terpenoids	18530-56-8	91282.8	99090.3	130568	132055	108505	115083	102561	114565	119728	118152	118395	103869	100846	98565	138790	93728	117209	93206.1	C19111	--
NMW0296	222	207	222.089	C12H14O4	Apiol	Heterocyclic compound	523-80-8	9097.93	7906.55	8506.27	9734.72	9719.9	14199.9	8675.99	12296.7	8558.88	8356.96	7511.42	7200.52	109453	105982	30718.3	29887.2	14634.5	12280.9	C10429	--
XMW0627	149	177	222.089	C12H14O4	Diethyl Phthalate	Ester	84-66-2	147587	123905	133456	165694	114032	178819	116956	213122	195121	161862	156192	158342	174543	187800	250591	253733	200507	194535	C14175	--
XMW1017	67	82	220.219	C16H28	1,E-11,Z-13-Hexadecatriene	Hydrocarbons	80634-97-5	78502.1	39956.9	44968.8	63129.6	41009.6	79187.2	35170.4	63809.8	65580.5	50315.5	44148.8	47335.7	80201.4	55056.1	99848.9	74814	67116.4	67514.7	--	--
XMW1035	205	41	220.183	C15H24O	(-)-Spathulenol	Terpenoids	77171-55-2	11610.4	14003.5	12258.9	12401	10515.5	9852.13	7697.48	17131.6	11546.5	11624.7	9161.18	11346.2	10056.9	10479.1	10614.8	9887.46	10390.3	8882.59	--	--
NMW0319	69	41	220.183	C15H24O	2,6,10-Dodecatrienal, 3,7,11-trimethyl-, (E,E)-	Hydrocarbons	502-67-0	3.52379e+06	3.52833e+06	3.20231e+06	2.86486e+06	2.26761e+06	3.39385e+06	2.72405e+06	3.25162e+06	3.07812e+06	2.79614e+06	2.31745e+06	2.49113e+06	2.83899e+06	2.66211e+06	3.23465e+06	2.89753e+06	3.00268e+06	2.54726e+06	C03461	ko00900,ko00909,ko01110
XMW1038	95	109	220.183	C15H24O	Longifolenaldehyde	Terpenoids	19890-84-7	48858.3	22777.4	25914.1	123873	11193.8	56626	19491.7	103365	73955.4	65142.7	33260.3	20581.9	33446.1	34947.3	128244	81704.1	35222.2	46045.8	--	--
KMW0643	109	41	220.183	C15H24O	Caryophyllene oxide	Terpenoids	1139-30-6	2.44504e+06	2.37561e+06	2.63469e+06	2.43005e+06	2.47259e+06	3.08519e+06	2.57421e+06	2.63207e+06	2.7317e+06	2.67976e+06	2.59302e+06	2.60341e+06	3.20282e+06	2.63982e+06	3.80824e+06	3.83934e+06	3.29505e+06	3.00535e+06	C16908	--
KMW0644	159	205	220.183	C15H24O	1H-Cycloprop[e]azulen-7-ol, decahydro-1,1,7-trimethyl-4-methylene-, [1ar-(1a.alpha.,4a.alpha.,7.beta.,7a.beta.,7b.alpha.)]-	Terpenoids	6750-60-3	2.00227e+06	1.91407e+06	2.10956e+06	1.94395e+06	2.08819e+06	2.22937e+06	1.99696e+06	2.25714e+06	2.20857e+06	2.09358e+06	2.06091e+06	2.04367e+06	2.79113e+06	2.51425e+06	3.0553e+06	3.15305e+06	2.41311e+06	2.44025e+06	--	--
XMW1006	41	82	220.183	C15H24O	(1S,4R,7S,8R,11R,13R)-4,7,11-Trimethyl-5-oxatetracyclo[5.4.2.01,8.04,13]tridecane	Terpenoids	18319-31-8	191619	189052	171390	159797	239685	163958	136228	207113	162555	175166	152159	161029	206246	189615	285105	329895	225921	232591	--	--
D254	164	41	220.183	C15H24O	2H-2,4a-Methanonaphthalen-8(5H)-one, 1,3,4,6,7,8a-hexahydro-1,1,5,5-tetramethyl-	Terpenoids	23787-90-8	9028.58	7108.38	10606.2	5627.18	2308.09	11865.7	8345.34	11579.7	15031.8	10877.5	8670.23	8449.84	35195.9	20642.6	34935.3	34033.7	33314.5	22649.4	--	--
XMW1177	136	69	220.183	C15H24O	11,11-Dimethyl-4,8-dimethylenebicyclo[7.2.0]undecan-3-ol	Alcohol	79580-01-1	28169.5	24368	24790.1	34531.3	35687.8	10206.4	31928.3	11302.9	17227.3	14391.9	11918	17636.3	11057.3	8678.93	12877.5	8799.78	8277.17	6011.03	--	--
D428	119	91	220.183	C15H24O	6-Methyl-2-(4-methylcyclohex-3-en-1-yl)hepta-1,5-dien-4-ol	Terpenoids	38142-56-2	90514.6	77378.1	73993.1	81027.6	97047.9	53931.2	75383	66011.6	62174.6	71808.5	71228.2	86561.7	58108.6	65741.8	43638.6	59100.8	90098.2	79685	--	--
D419	94	122	220.183	C15H24O	2-Penten-1-ol, 2-methyl-5-(2-methyl-3-methylenebicyclo[2.2.1]hept-2-yl)-, [1S-[1.alpha.,2.alpha.(E),4.alpha.]]-	Terpenoids	37172-32-0	590411	584453	537967	438767	233615	345455	408591	495035	485143	402804	337964	365121	428442	395681	444196	388129	428218	370935	--	--
KMW0636	95	41	220.183	C15H24O	1H-3a,7-Methanoazulen-5-ol, octahydro-3,8,8-trimethyl-6-methylene-	Alcohol	28231-03-0	92406	120561	101289	144766	184589	164020	67529.9	220730	129149	156884	295075	147122	246241	113503	291861	325924	216915	204707	--	--
D217	93	121	220.183	C15H24O	.beta.-Santalol	Alcohol	77-42-9	590849	570241	551954	440693	223165	344596	434597	480246	512866	425235	356846	382320	432772	433378	432092	381860	406636	396712	C09720	--
NMW0368	86	44	220.158	C13H20N2O	Prilocaine	Amine	721-50-6	34846.4	27184	40887	46926.2	28525.2	45677.7	23483.5	35559.4	26469.9	42056.5	27303.7	32402.3	33104.5	43126.3	29426.6	29117.5	29837.1	33876.8	C07531	--
XMW1421	91	57	220.11	C13H16O3	3,4-Hexanedione, 1-(phenylmethoxy)-	Ketone	118006-73-8	1.57683e+06	1.48581e+06	1.5174e+06	1.47492e+06	964741	1.42829e+06	1.26976e+06	1.53334e+06	1.4964e+06	1.2937e+06	1.05439e+06	1.09522e+06	1.18784e+06	1.14756e+06	1.69213e+06	1.3731e+06	1.30962e+06	1.18356e+06	--	--
XMW1501	135	96	218.167	C15H22O	(E,E,E)-2,6,9,9-tetramethyl-2,6,10-Cycloundecatrien-1-one	Terpenoids	471-05-6	471227	468447	422719	358212	158654	310721	344860	404928	387083	330546	263096	296101	360489	335629	273326	344877	386173	286352	C20262	--
NMW0247	69	81	218.167	C15H22O	Furan, 3-(4,8-dimethyl-3,7-nonadienyl)-, (E)-	Terpenoids	23262-34-2	2.41414e+06	2.37876e+06	2.30152e+06	2.37009e+06	2.3745e+06	2.52861e+06	2.19111e+06	2.53669e+06	2.37339e+06	2.31013e+06	2.21453e+06	2.24378e+06	2.4808e+06	2.49756e+06	2.58227e+06	2.64316e+06	2.36129e+06	2.33542e+06	C16779	--
NMW0003	93	55	218.167	C15H22O	2,6,9,11-Dodecatetraenal, 2,6,10-trimethyl-, (E,E,E)-	Terpenoids	17909-77-2	5.26887e+06	5.16151e+06	5.02719e+06	4.57644e+06	3.14285e+06	4.81443e+06	4.24211e+06	4.96e+06	4.91325e+06	4.27757e+06	3.63212e+06	3.75101e+06	4.3676e+06	4.16189e+06	5.07693e+06	4.44687e+06	4.42008e+06	4.00262e+06	C09729	--
XMW0754	135	107	218.167	C15H22O	Methanol, (cyclohexyl)(2,3-dimethylphenyl)-	Alcohol	349498-47-1	29451.9	21183.5	21046.9	21094	34784.9	42697.9	22277.2	36080.6	50162.5	53830	28463.8	28446.9	48222.6	37388.8	57255.8	69482	51695.9	40833.1	--	--
XMW1037	136	121	218.167	C15H22O	Phenol, 5-(1,5-dimethyl-4-hexenyl)-2-methyl-, (R)-	Phenol	30199-26-9	3.72676e+06	3.76463e+06	3.12267e+06	2.79674e+06	2.23299e+06	3.64416e+06	2.51658e+06	3.19631e+06	2.90325e+06	2.63295e+06	2.13008e+06	2.33745e+06	2.79208e+06	2.45859e+06	3.53747e+06	3.1995e+06	3.24051e+06	2.6713e+06	--	--
XMW0982	105	106	218.167	C15H22O	Benzene, [1-[[1-(1-methylethyl)-3-butenyl]oxy]ethyl]-, [S-(R*,R*)]-	Aromatics	98088-51-8	108425	111387	120183	121338	80805	83402.5	103403	145002	150344	110909	109516	110671	135777	143750	110166	105451	103136	116811	--	--
D429	119	120	218.167	C15H22O	2-Methyl-6-(p-tolyl)hept-2-en-4-ol	Terpenoids	38142-57-3	7.85766e+06	7.94295e+06	7.68853e+06	7.61623e+06	7.53852e+06	8.12823e+06	7.01908e+06	8.18399e+06	7.58156e+06	7.63822e+06	7.39837e+06	7.33786e+06	8.21352e+06	8.18255e+06	7.7665e+06	8.3036e+06	7.90016e+06	7.62955e+06	--	--
XMW1026	91	79	218.167	C15H22O	1(2H)-Naphthalenone, 3,4,4a,5,6,7-hexahydro-4a,5-dimethyl-3-(1-methylethenyl)-, [3S-(3.alpha.,4a.alpha.,5.alpha.)]-	Terpenoids	562-23-2	150185	63706.9	103264	137683	81763.8	103139	46502.7	222029	163052	137320	62324.2	59702.6	119940	72957.5	227592	232709	70040.8	85066	--	--
XMW1022	107	135	218.167	C15H22O	3,7-Cyclodecadien-1-one, 3,7-dimethyl-10-(1-methylethylidene)-, (E,E)-	Terpenoids	6902-91-6	71824.6	78755.9	123077	127970	76935.2	106251	63132.8	134249	100530	121916	109492	129008	138728	149546	132627	122051	146333	117273	C16966	--
NMW0308	93	55	218.167	C15H22O	2,6,9,11-Dodecatetraenal, 2,6,10-trimethyl-	Terpenoids	4955-32-2	6506.92	7914.12	11298.7	7115.9	12676.3	19901.1	6948.84	36261	27348.8	26472.1	26530	13747.1	27418.6	14427.2	56717.6	49970.3	34636.4	34415.3	C09729	--
D386	121	105	218.167	C15H22O	Squamulosone	Terpenoids	34413-94-0	458235	395006	368175	391026	173009	455844	332266	490607	456802	430814	387988	383426	294028	260683	362887	284119	296582	247497	--	--
XMW0865	175	91	218.167	C15H22O	8-Isopropyl-1-methyltricyclo[4.4.0.02,7]dec-3-ene-3-carbAldehyde	Aldehyde	41610-68-8	100551	88457.1	88768.4	83401.1	95962.8	99201.6	83479.6	91807.8	108073	112082	84218.2	91816.7	106899	84342.9	152478	168699	126167	125408	--	--
D138	145	103	218.079	C9H14O6	Triacetin	Ester	102-76-1	6184.32	4993.67	6167.08	5918.44	5570.7	4296.51	2890.41	5883.76	7172.91	6034.93	5058.75	7742.82	6552.31	6597.9	9090.73	8735.82	7014.02	7014.13	--	--
XMW1036	79	67	216.188	C16H24	Cyclobuta[1,2:3,4]dicyclooctene, 1,2,5,6,6a,6b,7,8,11,12,12a,12b-dodecahydro-, (6a.alpha.,6b.beta.,12a.alpha.,12b.beta.)-	Hydrocarbons	61277-44-9	125700	169935	224557	275901	69206.9	237590	95581.2	267755	176359	241579	185466	186382	237918	285661	204926	104696	250564	388967	--	--
w44	71	41	216.136	C11H20O4	Butanoic acid, 2-butoxy-1-methyl-2-oxoethyl ester	Ester	7492-70-8	22833.3	28485	27061.4	26212.1	36480.1	30980.4	28538.7	29607.5	22137.1	29340.4	29643.3	27235.1	15846.2	20108	33020.6	26208.3	26970.4	23835.7	--	--
w42	57	41	214.23	C14H30O	2-Ethyl-1-dodecanol	Alcohol	19780-33-7	560901	620547	572890	531249	713946	668589	411862	370089	341251	520761	525478	494881	385192	536405	751232	444718	307387	377247	--	--
XMW1099	99	117	214.193	C13H26O2	Hexanoic acid, 1-methylhexyl ester	Ester	6624-58-4	13683.3	13470.2	10591.1	12114.8	4718.63	11673.1	8987.02	12407.3	5832.79	12081.2	11479.6	7816.49	14022	10995.5	8231.64	11962.5	11264.6	9726.54	--	--
D334	172	101	214.157	C12H22O3	n-Hexylacetoacetic acid ethyl ester	Ester	29214-60-6	136443	130134	166540	143339	175471	138526	173042	208623	193037	177304	151192	160503	219227	175530	259794	261513	211585	198962	--	--
XMW1242	99	71	214.157	C12H22O3	Hexanoic acid, anhydride	Ester	2051-49-2	3391.15	3311.18	4442.31	2417.69	1644.42	3564.66	3641.15	3648.27	2271.33	3414.66	2840.06	2605.68	4009.78	3820.35	3120.17	3479.73	5093.24	3970.68	--	--
XMW1178	172	214	214.111	C13H14N2O	5-Propoxy-2,2'-bipyridyl	Heterocyclic compound	58792-52-2	665453	664925	600177	543120	403717	611325	492860	554508	513989	487697	381286	447894	536027	473454	616660	544262	586356	465530	--	--
D223	121	214	214.063	C13H10O3	Phenyl salicylate	Ester	118-55-8	2.67618e+06	2.63982e+06	2.57461e+06	2.36408e+06	1.43466e+06	2.52961e+06	2.11177e+06	2.57279e+06	2.53141e+06	1.96409e+06	1.78268e+06	1.78903e+06	2.2069e+06	2.07316e+06	2.65359e+06	2.32707e+06	2.20966e+06	1.99123e+06	C14163	--
NMW0340	106	91	213.079	C13H11NO2	Nicotinic acid benzyl ester	Ester	94-44-0	38691.6	40984.7	55789.3	85612.3	55853.2	34281.4	48719.4	67893.5	59006.5	67519.9	128605	129733	206865	248910	123749	104793	124154	153840	C12865	--
KMW0602	57	71	212.25	C15H32	Pentadecane	Hydrocarbons	629-62-9	532735	509218	408073	463930	527321	562556	447371	430882	370572	494121	499173	483830	410812	449751	581664	526909	377923	470479	C08388	--
XMW1463	108	126	212.141	C12H20O3	2-Oxabicyclo[2.2.2]octan-6-ol, 1,3,3-trimethyl-, acetate	Ester	57709-95-2	5.61485e+06	5.55223e+06	5.02629e+06	5.29354e+06	5.8059e+06	5.64536e+06	4.72144e+06	5.21633e+06	4.86144e+06	4.98062e+06	4.65099e+06	4.97934e+06	5.04662e+06	5.41484e+06	4.86356e+06	5.10369e+06	4.89223e+06	4.76948e+06	--	--
NMW0378	197	212	212.12	C15H16O	Phenol, 4-(1-methyl-1-phenylethyl)-	Phenol	599-64-4	30537.7	34242.1	31376.8	34789.7	27164.6	33617.5	20408	23728.1	21695.9	31407.2	28958.6	29113.7	21320.7	24595	23630.5	24670.6	21333.3	19967.2	C14258	--
KMW0689	105	91	212.084	C14H12O2	Benzyl Benzoate	Ester	120-51-4	155684	70771.9	100124	242596	37211.1	116795	37108	184914	197244	156552	75950.4	73506.7	102450	56017.5	388463	226710	99877.3	84936.5	C12537	--
WMW0130	41	55	210.235	C15H30	1-Pentadecene	Hydrocarbons	13360-61-7	104858	93439.8	72345.7	74742.8	93619.1	92275.8	61376.4	86618.9	72362.7	76567	70262.9	79148.9	62781.6	75874.4	104105	108615	91688.6	65803.6	--	--
XMW0062	109	69	210.162	C13H22O2	2-Propenoic acid, 2-methyl-, 3,3,5-trimethylcyclohexyl ester	Ester	7779-31-9	4.93725e+06	4.8874e+06	4.46832e+06	4.73399e+06	5.09812e+06	4.92669e+06	4.19132e+06	4.60716e+06	4.32923e+06	4.41396e+06	4.14274e+06	4.40591e+06	4.4607e+06	4.81758e+06	4.15199e+06	4.46153e+06	4.31014e+06	4.1911e+06	--	--
XMW0049	137	109	208.183	C14H24O	2,4,4-Trimethyl-3-(3-methylbutyl)cyclohex-2-enone	Ketone	88725-82-0	36013.7	36100.6	52689.9	49092.9	38020.8	65473.2	43522.3	64822.2	74398.4	74297.4	64735	52800.8	83644	78240.7	103591	111156	76135.8	82744	--	--
KMW0639	123	41	208.146	C13H20O2	3-Buten-2-one, 4-(2,2,6-trimethyl-7-oxabicyclo[4.1.0]hept-1-yl)-	Terpenoids	23267-57-4	59928.9	51054.1	50497.5	48730.4	77875.2	115315	48729.2	80308.8	98227.2	116686	95582.5	87105.5	109759	100473	179687	210749	140715	166050	--	--
KMW0581	208	193	208.11	C12H16O3	1,2,3-trimethoxy-5-(2-propenyl)-Benzene	Aromatics	487-11-6	212557	172612	127592	267431	192225	302088	249713	156131	251859	236281	164136	162886	187871	271046	252355	339578	261355	171781	C10451	--
NMW0402	208	165	208.074	C11H12O4	3,5-Dimethoxy-4-hydroxycinnamAldehyde	Aldehyde	87345-53-7	528157	525544	627238	594672	577355	381987	478362	618681	603995	567116	531906	506122	632505	512289	813345	794269	721395	567427	C05610	ko00940,ko01100,ko01110
NMW0406	106	78	207.101	C10H13N3O2	4-(N-Nitroso-N-methylamino)-1-(3-pyridyl)-1-butanone	Ketone	64091-91-4	27717.3	27616.6	34735.6	30565.7	25997.2	28431.9	24674.6	31142.3	33859.3	32880	31370.8	31257	29617.4	25472.5	32327.9	29790.4	29043.4	29228.9	C16453	--
XMW0848	177	191	206.167	C14H22O	4-Sec-butyl-2-tert-butylphenol	Phenol	52184-13-1	3.65307e+07	3.38977e+07	3.96109e+07	3.54627e+07	3.9584e+07	4.19908e+07	3.86836e+07	4.12315e+07	4.28244e+07	4.03941e+07	3.9395e+07	3.91701e+07	5.72069e+07	5.02615e+07	6.5783e+07	6.78774e+07	4.8805e+07	5.00989e+07	--	--
NMW0256	135	136	206.167	C14H22O	Phenol, 4-(1,1,3,3-tetramethylbutyl)-	Phenol	140-66-9	36996.9	18222.6	36991	64013.9	57747.3	138781	9190.39	86637.9	111580	127207	83192.8	72558.8	41529.3	59607.1	185994	94955.7	150812	141958	C14205	--
NMW0343	107	108	206.167	C14H22O	Phenol, 4-octyl-	Phenol	1806-26-4	454876	479821	436983	393464	230973	182539	292411	375376	445435	360165	268405	299154	416340	330127	609893	556447	449620	390029	C14132	--
D216	121	93	206.167	C14H22O	.alpha.-Irone	Ketone	79-69-6	409553	357351	439511	353028	459085	519657	384506	470992	588293	581775	503225	491184	672081	585514	822159	867804	602177	550059	C09690	--
XMW0966	95	123	206.167	C14H22O	1-((1S,3aR,4S,7R,7aR)-3a,7a-Dimethyloctahydro-1H-4,7-methanoinden-1-yl)ethanone	Ketone	66748-84-3	45610.9	39271.7	40336.7	89500	16755.9	50892.3	19642.1	56786.1	79639.4	48227.4	38448.8	35959.6	35925.7	34947.3	110047	81704.1	41197.6	53634.6	--	--
D352	107	123	206.167	C14H22O	2-Butenal, 2-methyl-4-(2,6,6-trimethyl-1-cyclohexen-1-yl)-	Aldehyde	3155-71-3	8.07457e+06	8.08094e+06	7.92934e+06	8.02575e+06	7.7893e+06	8.27257e+06	7.2068e+06	8.72656e+06	7.66608e+06	7.99303e+06	7.81e+06	7.66497e+06	8.69087e+06	8.85281e+06	9.2748e+06	9.61137e+06	8.61005e+06	8.372e+06	--	--
NMW0346	58	121	206.142	C12H18N2O	Acetamide, N-(2,6-dimethylphenyl)-2-(ethylamino)-	Amine	7728-40-7	107377	111989	93973.5	95579.1	74438	89466.6	73049.6	90901.6	75587.3	104138	72347.5	79470.9	88866	45252.5	105919	127675	121840	92433.3	C16561	--
XMW0981	104	57	206.131	C13H18O2	Butanoic acid, 3-methyl-, 2-phenylethyl ester	Ester	140-26-1	25927.4	22033.1	24944	29449	7238.35	27633.6	17335.5	26206.7	25795.3	31730	29825.4	26723.4	27958.9	23205.6	29647.4	31350	26461.3	33364.3	--	--
NMW0265	161	163	206.131	C13H18O2	Ibuprofen	Acid	15687-27-1	81135.2	79437.3	121386	135180	123459	176408	158911	92334	78852.3	109420	64790.3	64814.2	54924.5	44087.5	98114.2	126023	149334	94758.4	C01588	--
D403	191	131	206.131	C13H18O2	Benzeneacetic acid, 4-(1,1-dimethylethyl)-, methyl ester	Ester	3549-23-3	21993.5	23299.8	20643.1	16194.3	18283.9	27458.1	20289.1	24683.8	17330.8	18807.8	18504.3	14697.6	20003	19097.1	24845.7	22649.2	23705.8	28467.2	--	--
D156	118	117	206.131	C13H18O2	Propanoic acid, 2-methyl-, 3-phenylpropyl ester	Ester	103-58-2	6982.02	8047.14	9080.38	5496.4	4189.06	7965.08	4372.77	3536.76	5260.21	5648.42	5818.28	5316.57	2479.03	4441.61	5512.27	4949.12	8131.77	5264.77	--	--
XMW0473	105	123	206.131	C13H18O2	Benzoic acid, hexyl ester	Ester	6789-88-4	7.9363e+06	7.99896e+06	7.81818e+06	7.82223e+06	7.57114e+06	8.18005e+06	7.14621e+06	8.49705e+06	7.96161e+06	7.87971e+06	7.65626e+06	7.56084e+06	7.15226e+06	8.30272e+06	8.66476e+06	8.90815e+06	8.04438e+06	7.84028e+06	--	--
NMW0231	164	149	206.094	C12H14O3	Phenol, 2-methoxy-4-(2-propenyl)-, acetate	Ester	93-28-7	31558	34124.5	34274.7	36269.7	56384.3	32783.3	38770.7	29751.9	25085.7	34431	37951.1	24788.6	27392.4	30806.7	70584.1	68834.1	53500	52069	C14567	--
KMW0717	104	76	206.079	C8H14O6	(+)-Diethyl L-tartrate	Ester	87-91-2	92429.1	91409.3	86195.8	87842.9	96758.2	93768	79836.1	87407.8	82211.1	84165.1	77557	83522.2	83812.3	91117.5	82636.2	82036.7	81486.3	77400.5	--	--
XMW0974	94	41	204.188	C15H24	1,2,4-Methenoazulene, decahydro-1,5,5,8a-tetramethyl-, [1S-(1.alpha.,2.alpha.,3a.beta.,4.alpha.,8a.beta.,9R*)]-	Terpenoids	1137-12-8	13596.3	19925.1	13010.3	13959.4	27988.3	14808.4	12987.1	10880.6	11388.8	18185.2	17357.3	13250.5	11370.5	12719.4	17393.4	26794.1	18037.7	22495	--	--
XMW1351	136	121	204.188	C15H24	Dauca-4(11),8-diene	Terpenoids	395070-76-5	122927	113955	139892	132216	167825	190652	132006	174232	198242	197582	161840	170689	253178	182592	335021	390711	196218	207617	--	--
KMW0623	121	93	204.188	C15H24	1,5-Cyclodecadiene, 1,5-dimethyl-8-(1-methylethylidene)-, (E,E)-	Terpenoids	15423-57-1	104569	116201	116875	83871.4	97347.7	119026	121677	147208	106334	95493.5	82674.1	82028	100304	104240	70793.1	62283.5	121681	83178.5	C09672	ko00909
XMW0388	161	122	204.188	C15H24	(4aR,8aR)-5,8a-dimethyl-3-propan-2-ylidene-1,2,4,4a,7,8-hexahydronaphthalene	Terpenoids	6813-21-4	64511.8	63508.6	45581	41376.8	61019.3	51492.1	46201.9	66717	56908	60121.5	47814.8	51095.8	74466.9	61862.1	86533.6	100304	68831.9	77064	--	--
D338	119	204	204.188	C15H24	1-methyl-4-(1,2,2-trimethylcyclopentyl)cyclohexa-1,3-diene	Terpenoids	29621-78-1	208044	197151	184779	212507	198795	171297	145279	200364	120095	175366	151061	109173	210081	245373	231936	317064	209581	173588	--	--
XMW0147	119	121	204.188	C15H24	1-Methyl-4-(6-methylhept-5-en-2-yl)cyclohexa-1,3-diene	Terpenoids	451-55-8	152050	159687	142963	139199	158447	136757	130181	139269	136312	162364	151131	153899	117780	151001	194054	262128	173558	161508	--	--
XMW0629	204	189	204.188	C15H24	3H-3a,7-Methanoazulene, 2,4,5,6,7,8-hexahydro-1,4,9,9-tetramethyl-, [3aR-(3a.alpha.,4.beta.,7.alpha.)]-	Terpenoids	2387-78-2	9000.16	8384.05	6448.11	7034.34	5192.53	7550.82	6361.26	6534.06	7283.83	6695.73	7849.97	6904.48	6696.47	6863.37	6103.15	5922.69	6797.76	6432.23	C17505	--
XMW0469	105	119	204.188	C15H24	(1R,3aS,8aS)-7-Isopropyl-1,4-dimethyl-1,2,3,3a,6,8a-hexahydroazulene	Terpenoids	36577-33-0	3966.42	5117.29	5326.01	6038.75	8364.21	46011.8	7510.46	25049	53879.1	43201.8	32652.9	19971.2	24956.7	26265.8	53380.3	68645.1	45473.2	83388.2	--	--
KMW0509	121	93	204.188	C15H24	Cyclohexene, 4-ethenyl-4-methyl-3-(1-methylethenyl)-1-(1-methylethyl)-, (3R-trans)-	Terpenoids	20307-84-0	363192	360951	346144	374583	362848	357804	334057	366083	352272	352569	337879	362615	369954	363656	339587	350938	352248	336090	--	--
XMW0975	93	119	204.188	C15H24	4-(1,5-dimethyl-1,4-hexadienyl)-1-methyl-Cyclohexene	Terpenoids	17627-44-0	386444	357311	357954	383700	409179	516827	294748	445161	553997	545763	479606	473067	547997	522431	734987	742737	549535	544637	C19749	ko00909,ko01110
XMW0819	161	105	204.188	C15H24	(1S,4S,4aR)-1-Isopropyl-4-methyl-7-methylene-1,2,3,4,4a,5,6,7-octahydronaphthalene	Terpenoids	157477-72-0	44317.6	48773.8	48604	48352.3	35977	31662.2	46026	64908	49893.7	45317.8	42501.2	44656.7	58061.9	58032.8	48959.1	48114.6	51310	45176.6	--	--
NMW0206	91	105	204.188	C15H24	(1R,9R,E)-4,11,11-Trimethyl-8-methylenebicyclo[7.2.0]undec-4-ene	Terpenoids	68832-35-9	137755	150323	155175	137620	124408	120029	142096	190997	170915	149312	142189	145274	169753	171427	169761	158466	157574	149400	C20478	ko00909
KMW0556	41	105	204.188	C15H24	Naphthalene, decahydro-4a-methyl-1-methylene-7-(1-methylethenyl)-, [4aR-(4a.alpha.,7.alpha.,8a.beta.)]-	Terpenoids	17066-67-0	30713.5	21775.1	31729.4	18757.5	22740.2	16639.2	22376.6	33412.7	28500.8	26729.3	21925.3	28029.6	23538.3	36151.6	49205.4	42395.9	45947.1	25117	C09723	ko00909,ko01110
D293	93	119	204.188	C15H24	Cyclohexene, 4-[(1E)-1,5-dimethyl-1,4-hexadien-1-yl]-1-methyl-	Terpenoids	25532-79-0	409756	379730	383774	393142	376640	516827	335006	489973	587058	509143	512648	499706	533928	550464	734987	608091	574312	574060	--	--
XMW0837	147	148	204.188	C15H24	1-(3-Methylbutyl)-2,3,5,6-tetramethylbenzene	Aromatics	116761-73-0	1.86475e+06	2.19124e+06	2.06058e+06	1.77978e+06	1.91983e+06	2.1643e+06	1.9321e+06	2.45525e+06	2.06399e+06	2.04731e+06	2.01444e+06	2.04517e+06	2.49665e+06	2.34054e+06	2.55866e+06	2.61434e+06	2.39899e+06	2.24781e+06	--	--
XMW0112	161	189	204.188	C15H24	Naphthalene, 1,2,4a,5,8,8a-hexahydro-4,7-dimethyl-1-(1-methylethyl)-, (1.alpha.,4a.beta.,8a.alpha.)-(.+/-.)-	Terpenoids	5951-61-1	22259.1	16212.8	19168.2	14967.1	20147.1	20573.5	16830.8	14456.1	16566.2	15743	11414.1	13087.5	21706.2	21003.2	22808.8	25496.8	22582.5	23781.3	--	--
XMW0964	137	121	204.188	C15H24	Petasitene	Terpenoids	443124-67-2	22851.5	19959.5	28652.6	28651.4	28860.5	17470.2	28035.3	28866.4	29392.4	25817.9	26706	22429.9	34052.6	33422.6	32337	27846.3	28519.1	25644.3	--	--
XMW1408	189	161	204.188	C15H24	1H-Cyclopropa[a]naphthalene, 1a,2,3,3a,4,5,6,7b-octahydro-1,1,3a,7-tetramethyl-, [1aR-(1a.alpha.,3a.alpha.,7b.alpha.)]-	Terpenoids	489-29-2	31884.3	25689.9	22085.8	26481.5	31498.2	30348.1	25314.1	23691.8	25463.8	25888.8	25367.2	23252.1	23852.1	25884.9	23434.2	28346.8	24234.2	25579.4	--	--
XMW0549	108	91	204.188	C15H24	(1S,4aR,7R)-1,4a-Dimethyl-7-(prop-1-en-2-yl)-1,2,3,4,4a,5,6,7-octahydronaphthalene	Terpenoids	52026-55-8	4744.36	4561.21	5338.85	6295.71	6337.83	21303.5	6266.17	12197.1	21930.2	21173.4	19178.9	15364.1	15090.6	16709.5	32088.4	37110.4	25373.3	30549.4	--	--
WMW0013	161	105	204.188	C15H24	Bicyclosesquiphellandrene	Terpenoids	54324-03-7	33311.3	34499.7	35391.6	30625.4	36216	36058.1	50514	63131.3	55255.9	35046.2	34183.2	33107.9	41231.2	37737.9	33096.3	34379.7	29291.5	32089.9	--	--
XMW0197	161	105	204.188	C15H24	(1S,4S,4aS)-1-Isopropyl-4,7-dimethyl-1,2,3,4,4a,5-hexahydronaphthalene	Terpenoids	267665-20-3	98565.1	102524	127678	114241	78014.8	64940	106074	149498	133340	107037	108404	102332	115680	127171	106520	82329	112058	99995.5	--	--
XMW0009	161	189	204.188	C15H24	Naphthalene, 1,2,4a,5,8,8a-hexahydro-4,7-dimethyl-1-(1-methylethyl)-, [1S-(1.alpha.,4a.beta.,8a.alpha.)]-	Terpenoids	523-47-7	17110.9	14916.6	14079.9	19991.9	20211.7	13896	19146.4	36891	22040.9	19698.3	23990.1	23877.3	41163.8	35894	58720.3	47972.5	35910.1	36394.7	C09625	--
WMW0007	107	93	204.188	C15H24	[1S-(1.alpha.,7.alpha.,8a.beta.)]-1,2,3,5,6,7,8,8a-octahydro-1,4-dimethyl-7-(1-methylethenyl)-Azulene	Terpenoids	3691-11-0	27356.4	26256.4	21483.2	16146.2	26037.1	28484.9	18511	22519.4	28822.2	27193.9	18593.5	19396.4	25502.8	22337.1	20996.5	48810.1	31979.5	30229.4	C20174	--
D345	119	91	204.151	C14H20O	(3aR,6R,8aR)-7,7-Dimethyl-8-methylenehexahydro-1H-3a,6-methanoazulen-3(2H)-one	Ester	30557-76-7	95888.3	83285.4	73993.1	83380.6	86850.2	54187.9	76117.1	69627.6	60188.4	79360.3	69215.5	105378	61790.2	74360.1	43638.6	48148.5	91474.7	79325.7	--	--
XMW0831	147	204	204.126	C12H16N2O	Tetrahydro-4,7,8-trimethyl-1,5-benzodiazepin-2-one	Ketone	65847-12-3	1.75311e+06	1.55033e+06	2.65224e+06	6.21364e+06	3.21543e+06	5.54655e+06	5.61415e+06	3.71367e+06	4.47015e+06	2.0134e+06	948587	1.53268e+06	2.47748e+06	6.10972e+06	6.71417e+06	6.74806e+06	7.06424e+06	2.89496e+06	--	--
XMW1176	136	91	204.115	C13H16O2	Benzeneacetic Acid, .alpha.-cyclopentyl-	Acid	3900-93-4	279602	276154	233137	188921	128728	199487	164277	219111	200329	176192	144904	165358	187290	163222	215164	193924	200851	172849	--	--
WMW0059	105	77	204.115	C13H16O2	E-2-Hexenyl benzoate	Ester	76841-70-8	7.9431e+06	8.02941e+06	7.83e+06	7.62882e+06	7.60593e+06	8.13537e+06	7.14621e+06	8.44281e+06	7.76834e+06	7.74643e+06	7.51963e+06	7.65539e+06	8.49646e+06	8.34268e+06	8.63659e+06	8.89657e+06	8.05006e+06	7.80805e+06	--	--
XMW0827	204	189	204.115	C13H16O2	Coumarin, 3,4-dihydro-4,4,6,8-tetramethyl-	Heterocyclic compound	249629-60-5	155243	99743.6	134560	385413	44265.2	123520	43801.6	244410	253337	203538	57706.2	79769.8	55629.2	34858.4	528981	242588	44643.4	39187.8	--	--
D157	117	71	204.115	C13H16O2	Propanoic acid, 2-methyl-, 3-phenyl-2-propenyl ester	Ester	103-59-3	2.8707e+06	2.95689e+06	2.89397e+06	2.79291e+06	2.8009e+06	2.88585e+06	2.60349e+06	3.14606e+06	2.92928e+06	2.84178e+06	2.76775e+06	2.76136e+06	3.1935e+06	3.09286e+06	3.19828e+06	3.28391e+06	2.96587e+06	2.87812e+06	--	--
XMW0861	162	147	204.09	C11H12N2O2	7-Methoxy-4-methyl-1,3-dihydro-2H-1,5-benzodiazepin-2-one	Ketone	64376-03-0	162016	107818	143976	379528	50579.5	115716	46934.2	231922	209712	153737	51446.1	70545.3	71291.9	50629.9	549021	267692	62049.1	56908.4	--	--
XMW0061	189	204	204.079	C12H12O3	Ethanone, 1,1',1''-(1,3,5-benzenetriyl)tris-	Ketone	779-90-8	48165.5	50447.1	37527.9	165861	76831.7	173295	147164	82843.9	115668	78143.9	24446.3	39481.7	57537.2	176739	158316	192208	168457	50145.8	--	--
XMW0869	131	202	202.172	C15H22	Neoisolongifolene, 8,9-dehydro-	Terpenoids	67517-14-0	130383	112417	74206.8	109557	107239	126034	110417	99632	112311	108391	106263	82216.4	100363	110434	103144	103199	104332	109073	--	--
XMW0639	79	91	202.172	C15H22	1,4-Methanobenzocyclodecene, 1,2,3,4,4a,5,8,9,12,12a-decahydro-	Terpenoids	74708-73-9	6.39121e+06	6.36919e+06	4.97709e+06	5.92672e+06	5.24261e+06	6.6811e+06	4.85346e+06	6.70535e+06	6.00115e+06	5.90445e+06	5.75078e+06	5.74291e+06	6.4493e+06	6.38815e+06	4.88763e+06	6.72616e+06	6.22702e+06	6.00813e+06	--	--
NMW0196	129	138	202.121	C10H18O4	Octanedioic acid, dimethyl ester	Ester	1732-09-8	70582.2	73295.5	85755.2	79827.4	83189.8	71758.4	82574.1	108823	93682.1	90132.4	60960.8	78626.2	104714	70911.9	119062	83848.1	90043	80530.3	C17803	--
KMW0633	55	83	200.214	C13H28O	n-Tridecan-1-ol	Alcohol	112-70-9	2.18679e+06	2.05458e+06	2.12222e+06	1.99291e+06	2.06336e+06	2.31173e+06	1.94964e+06	2.19726e+06	2.04451e+06	2.02369e+06	1.97496e+06	1.95482e+06	2.23706e+06	2.20543e+06	2.34629e+06	2.49511e+06	2.20552e+06	2.06538e+06	C14509	--
XMW0695	89	71	200.178	C12H24O2	Propanoic acid, 2-methyl-, octyl ester	Ester	109-15-9	15004	16334	15821.6	20184.9	14942.9	16668.2	15567.8	16910.6	17805.9	16865.7	14246	15939.8	17400.9	15657.8	15674.2	15305.4	15985.6	13832.8	--	--
XMW1002	143	157	200.157	C15H20	Isolongifolene, 4,5,9,10-dehydro-	Phenol	156747-45-4	566457	526869	490718	523833	646795	452164	485568	448065	412947	453541	435342	441708	472905	496694	504151	606413	536110	524772	--	--
XMW0839	157	200	200.131	C13H16N2	1H-Pyrido(4,3-b)indole, 2,3,4,5-tetrahydro-2,8-dimethyl-	Heterocyclic compound	19686-05-6	16793.2	16346.4	15223.5	11908.7	26416.8	17372.8	12044.7	14398.9	16663.6	17067.7	15905.1	14974.4	23107.6	18756.9	29147.4	26812.4	32742.6	28026.3	--	--
XMW1010	143	200	200.131	C13H16N2	3-Ethyl-1,2,3,4-tetrahydro-.gamma.-carboline	Heterocyclic compound	6208-42-0	23640.5	24249.6	22294.6	21614.5	55232.9	34368.8	21247	28042.8	24528.2	23512.4	21102.9	20776.1	29047.7	33873.6	39254	30850	31322.5	37860.6	--	--
XMW0993	157	200	200.131	C13H16N2	Pyrimido[1,6-a]indole, 1,2,3,4-tetrahydro-2,5-dimethyl-	Heterocyclic compound	22106-07-6	30141	20801.1	49658.6	47946.1	21907.5	31236.2	13423.6	23218.5	16612.8	45483.5	21915.9	34394.7	49685.9	31538.2	50836.3	26209.5	32550.3	27226.5	--	--
XMW0105	185	200	200.095	C12H12N2O	Ethanone, 1-(5-methyl-1-phenyl-1H-pyrazol-4-yl)-	Ketone	6123-63-3	40998.3	43029.6	44283.4	41598.9	47609.5	50675.1	46569.2	54082.1	44894.5	92450	42646.5	38578.4	40993.4	33697.1	42044.9	47064.8	36769.6	35039.4	--	--
KMW0551	57	71	198.235	C14H30	Tetradecane	Hydrocarbons	629-59-4	93885.9	90792.4	39553.2	72910.8	96327.6	77937.3	68776.1	75563.2	57417.5	66664.6	60162.1	88307.9	66808.7	58850.6	80878.8	74207.7	58502.2	80814.3	--	--
XMW1348	58	59	198.198	C13H26O	2-Tridecanone	Ketone	593-08-8	12311.2	14610.1	10224.6	11053.5	13066.8	8809.2	8121.48	9562.04	11528.2	12050.1	10041.2	11178.9	7345.84	9342.83	5385.66	9503.88	8754.19	7155.41	--	--
w10	58	71	198.198	C13H26O	2-Undecanone, 6,10-dimethyl-	Ketone	1604-34-8	164371	214345	168276	172538	92043.3	147300	77765.2	208748	166995	179702	130935	131734	80795.5	96364.7	104543	97982.1	135629	121588	--	--
XMW1346	71	86	198.198	C13H26O	4-Tridecanone	Ketone	26215-90-7	115017	117372	86788.4	99739.2	99110.8	99381	85617.5	89849.5	100901	120862	122874	138663	95188.7	116243	105665	108239	87014.1	127445	--	--
KMW0598	57	41	198.198	C13H26O	Tridecanal	Aldehyde	10486-19-8	193852	151606	107292	120379	170463	149848	150262	132535	136220	138095	142872	140702	113763	170059	120511	127615	100607	111632	--	--
XMW1096	54	71	198.162	C12H22O2	Butanoic acid, 1-ethenylhexyl ester	Ester	16491-54-6	25215.8	24227.2	13500.5	13675.1	51057.1	56736.3	26193.1	34433.1	27158.2	41941.3	26524.4	32869.4	23442.4	25776.1	19833	18182	29204.9	30435.4	--	--
D434	54	41	198.162	C12H22O2	5-Decen-1-ol, acetate, (E)-	Ester	38421-90-8	7065	7259.15	2651.1	3079.88	9449.86	7977.78	6726.33	3505.82	7197.62	8378.8	3109.7	6066.71	10236	8752.94	5964.34	11789.2	10935.9	6488.76	--	--
KMW0515	138	126	198.162	C12H22O2	6-Octen-1-ol, 3,7-dimethyl-, acetate	Ester	150-84-5	612511	624257	651129	662660	603807	582117	598816	646673	608299	578210	560068	609874	616971	629963	564820	552664	577277	527284	C12298	--
WMW0180	88	110	198.162	C12H22O2	Ethyl trans-4-decenoate	Ester	76649-16-6	16974.3	16549.5	18011.5	12089.7	13968.8	19080.9	17654.8	19814.1	18642.4	22150.5	20039.9	23875.4	19838.9	20870.2	24581.9	28015.6	24847.5	23844.5	--	--
XMW0046	198	170	198.141	C15H18	trans-3a-cis-9a-1,2,3,3a,8,9,9a,9b-octahydro-4H-cyclopenta[def]phenanthrene	Terpenoids	91110-19-9	33306.2	31646.7	24280.1	29274.5	30669.1	31775.7	25356.7	27548.8	22827.2	32014.3	28942.6	29636.4	24819.4	25006.4	38355.6	33099.9	25619.2	30690.2	--	--
XMW0139	183	198	198.141	C15H18	6-Isopropyl-1,4-dimethylnaphthalene	Terpenoids	489-77-0	7233.14	10546.8	8343.98	8606.69	7984.57	10385.3	9203.82	10811.8	8733.89	10028.7	10313.9	10355.8	8438.35	8869.74	9085.74	10093.1	11284.7	10777.2	--	--
XMW0138	183	198	198.141	C15H18	Guaiazulene	Terpenoids	489-84-9	15710.1	14873.1	16197.7	13579.7	11584.6	16812.1	11413.9	12797.4	12299.7	14046	14486.7	11462.5	13997.3	13677.1	17763.7	10672	13906	11663	C09675	--
XMW0394	183	198	198.104	C14H14O	Phenol, 4-(1-phenylethyl)-	Phenol	1988-89-2	58565.3	55171.9	48743.8	37760.5	46528.5	43651	35191.5	45217.5	39800.5	42213.6	38513.8	17500.6	45906.3	37935.8	43923.7	43730	46651.6	44263.1	--	--
XMW1179	91	55	198.058	C8H16Cl2O	Butane, 1,1'-oxybis[4-chloro-	Halogenated hydrocarbons	6334-96-9	316231	325366	297833	300426	292778	295551	283602	290896	264483	265739	255019	271841	274251	311427	250859	258260	264038	251030	--	--
NMW0142	136	121	196.146	C12H20O2	Cyclohexanol, 1-methyl-4-(1-methylethylidene)-, acetate	Ester	10235-63-9	506767	487660	424890	468898	488305	503653	420513	462928	430441	447936	408688	444681	443849	488465	424388	466456	437488	424221	C12302	--
KMW0458	136	121	196.146	C12H20O2	p-Menth-8-en-3-ol, acetate	Ester	89-49-6	52515.4	48729.2	37913.8	40896.9	64445.1	56847.8	41178.6	36701.9	42965.4	47199.5	50317.9	40075.8	40535.3	47782.4	68762.9	79051.2	56220	63620.5	--	--
KMW0516	136	121	196.146	C12H20O2	.alpha.-Terpinyl acetate	Ester	80-26-2	506767	463409	424890	468898	508713	499430	420513	462928	428918	478170	408688	437853	443849	479944	422425	466006	437488	440951	C12300	--
KMW0660	85	29	196.146	C12H20O2	2(3H)-Furanone, dihydro-5-(2-octenyl)-, (Z)-	Ester	18679-18-0	117750	121960	126537	119928	91108.7	154255	90729.4	96750.3	82263	134560	123617	112800	96113.1	124207	148548	108760	88203	99606.5	--	--
KMW0735	151	196	196.074	C10H12O4	Benzoic acid, 4-hydroxy-3-methoxy-, ethyl ester	Ester	617-05-0	1.70219e+06	1.67572e+06	1.76167e+06	1.7523e+06	1.36879e+06	1.52689e+06	1.51706e+06	1.92575e+06	1.6548e+06	1.56822e+06	1.4922e+06	1.55877e+06	1.72928e+06	1.68236e+06	1.32586e+06	1.32154e+06	1.47252e+06	1.39685e+06	--	--
XMW1396	44	152	195.126	C11H17NO2	2,6-DimethoxyamphetAmine	Amine	23690-14-4	244384	301146	247037	334708	101157	183574	203021	230573	188437	221907	281828	281821	144976	224337	96789.4	77071.7	125065	148378	--	--
XMW0788	153	77	195.053	C9H9NO4	Phenol, 4-methyl-2-nitro-, acetate (ester)	Ester	54646-55-8	422725	444955	357603	385090	392262	435236	318265	412167	363282	384249	365798	365836	372727	399406	354904	383383	383689	370667	--	--
XMW0164	138	82	194.167	C13H22O	1-Oxaspiro[4.5]dec-6-ene, 2,6,10,10-tetramethyl-	Terpenoids	36431-72-8	7308.4	7039.45	7170.47	9529.74	11171.1	11366.2	9660.1	12974.6	11552.6	12073.7	10950.1	12084	9166.79	10614.8	5390.05	5863.79	6320.03	10701.1	--	--
XMW0423	93	136	194.167	C13H22O	6,8-Nonadien-2-one, 8-methyl-5-(1-methylethyl)-, (E)-	Ketone	54868-48-3	15495.6	18939.2	14811.5	10399	14674.4	15129.3	16199.3	13418.6	13893.7	15256.1	13631.9	10374.5	26326	21113.2	38374	49821.2	25496	24218.5	--	--
KMW0547	119	152	194.131	C12H18O2	2-Cyclohexen-1-ol, 2-methyl-5-(1-methylethenyl)-, acetate	Ester	97-42-7	175126	157236	160151	163900	162587	152715	127487	164258	145581	138484	147207	131769	161226	174051	145581	155487	159049	145986	--	--
XMW0937	119	109	194.131	C12H18O2	(1R,5S,6R)-2,7,7-Trimethylbicyclo[3.1.1]hept-2-en-6-yl acetate	Ester	67999-48-8	142851	120841	142088	129771	227506	500192	115644	250764	434663	456859	376438	302273	389955	309318	656808	866570	530732	669249	--	--
XMW0951	119	152	194.131	C12H18O2	2-Cyclohexen-1-ol, 2-methyl-5-(1-methylethenyl)-, acetate, (1R-cis)-	Ester	7111-29-7	172892	152471	165253	198592	169670	167858	153701	190479	158003	158147	170541	151315	163501	176155	154389	166815	136774	136788	--	--
WMW0212	121	149	194.094	C11H14O3	Benzoic acid, 4-ethoxy-, ethyl ester	Ester	23676-09-7	401180	379494	435805	406926	481928	519344	383393	527330	572164	561621	478780	503508	667575	608601	867937	899718	586291	578321	--	--
XMW0620	163	77	194.058	C10H10O4	Dimethyl phthalate	Ester	131-11-3	26511.1	32918.3	33332.2	31479.4	41258.1	31581.4	28746.4	40414.4	29830.2	31558.7	25971.2	21652.7	31605.4	30927.9	23950.7	29729.2	37387.1	27377.2	--	--
NMW0382	194	133	194.058	C10H10O4	trans-Ferulic acid	Phenol	537-98-4	25521.9	28465.4	35309.6	68059.7	38295.6	69447.4	60639.8	60844.1	53670.2	38476.4	32278.7	37824.5	38361.8	56126.5	57814.7	58835.3	73281.8	35608	C01494	ko00940,ko01100,ko01110
XMW0220	151	193	193.031	C8H7N3OS	N-Benzo[1,2,5]thiadiazol-5-yl-acetamide	Heterocyclic compound	21110-91-8	921737	951225	880492	747328	437981	723680	723067	854261	884933	736931	594457	611777	724317	666840	822828	747334	798393	684587	--	--
XMW0211	136	135	192.163	C12H20N2	3-Pentyl-4,5,6,7-tetrahydro-1H-indazole	Heterocyclic compound	22122-91-4	3.72658e+06	3.76632e+06	3.12324e+06	2.79364e+06	2.14303e+06	3.49018e+06	2.51681e+06	3.19684e+06	2.9008e+06	2.63485e+06	2.13216e+06	2.3415e+06	2.79336e+06	2.46337e+06	3.526e+06	3.20096e+06	3.24352e+06	2.66949e+06	--	--
XMW1256	119	121	192.151	C13H20O	2-Butanone, 4-(2,6,6-trimethyl-1,3-cyclohexadien-1-yl)-	Ketone	20483-36-7	28597.5	22714	18868.8	20985	29746.2	29631.1	29967.3	29411.6	22693	42069.1	19160.5	24034.6	27588.1	32507.8	41907.2	59385.4	39607.3	33130.4	--	--
KMW0583	177	91	192.151	C13H20O	trans-.beta.-Ionone	Terpenoids	79-77-6	67546.2	69555.3	77179.8	55646	71042.5	72010.8	70825.7	82087.7	86135.1	80891.7	68335.7	75393.1	95784.2	95252.4	111222	125307	86908.7	76701.3	C12287	--
D425	69	41	192.151	C13H20O	3-Cyclohexene-1-carboxAldehyde, 4-(4-methyl-3-pentenyl)-	Aldehyde	37677-14-8	610718	597801	493075	477452	753131	589012	439211	614881	498012	523561	500401	526002	657238	580355	838393	964201	735386	710333	--	--
XMW0685	107	122	192.151	C13H20O	(2S,6R,7S,8E)-(+)-2,7-Epoxy-4,8-megastigmadiene	Hydrocarbons	108342-25-2	215191	195703	230530	198586	264039	285337	229851	209501	247763	238209	226610	232008	338930	305002	420522	465757	291284	362666	--	--
NMW0150	135	150	192.115	C12H16O2	Phenol, 5-methyl-2-(1-methylethyl)-, acetate	Ester	528-79-0	23488.5	16120.4	20867.5	28323.7	19256.2	44266.8	26661	26876.2	50245	37368.8	51807.8	48758.7	24715.5	39045.7	35211.6	38293.4	36434.9	42446.3	C09909	--
XMW0962	91	192	192.115	C12H16O2	Butanoic acid, 2-methyl-, phenylmethyl ester	Ester	56423-40-6	146739	142309	96777	157351	123609	115347	93271.8	128729	141223	124192	124008	120727	162198	153492	173740	95235.4	159588	124795	--	--
KMW0612	192	91	192.079	C11H12O3	1,3-Benzodioxole, 4-methoxy-6-(2-propenyl)-	Aromatics	607-91-0	43536.8	40856.2	47784.8	41077.1	55303.1	65835.3	43772.8	56460.7	71967.8	69426.8	58461.7	59135.3	88994.8	69850.3	134963	140084	76355.3	74974	C10480	--
NMW0356	145	177	192.079	C11H12O3	3-Buten-2-one, 4-(4-hydroxy-3-methoxyphenyl)-	Ketone	1080-12-2	6107.04	7006.4	6236.7	5071.33	14365.1	12379.7	9240.75	12478.7	13692.7	12127.1	11284	10007.2	23309.9	16380.1	39196.8	115731	54192.3	42262.1	C17840	--
XMW1413	192	64	191.832	S6	Hexathiane	Sulfur compounds	13798-23-7	5589.02	4855.96	5458.48	6265.57	5387.33	6818.83	4831.23	8119.33	5422.12	5053.29	5756.23	3287.38	5321.49	6174.82	10228.7	8326.17	10128.6	7774.28	--	--
XMW0813	91	92	191.131	C12H17NO	Pentanal O-benzyloxime	Nitrogen compounds	72399-21-4	1.10924e+07	1.15597e+07	1.1255e+07	1.10841e+07	1.08256e+07	1.13724e+07	1.00251e+07	1.21517e+07	1.08194e+07	1.09147e+07	1.04978e+07	1.07646e+07	1.186e+07	1.20669e+07	1.16423e+07	1.256e+07	1.12287e+07	1.10265e+07	--	--
XMW1095	175	190	190.172	C14H22	Benzene, 1,2-diethyl-3,4,5,6-tetramethyl-	Aromatics	33884-69-4	50322.6	52546.3	66861.9	59191.9	78933	87777.3	59917	73635.8	70088.7	63354.4	68164.3	58445.1	88790.9	76555.4	98909.3	104357	80479	80249.6	--	--
XMW0097	93	41	190.172	C14H22	1,5-Cycloundecadiene, 8,8-dimethyl-9-methylene-	Hydrocarbons	62338-54-9	240650	242209	247110	280885	183233	203483	247814	233376	253153	252323	225715	246454	288311	323269	332356	299914	219282	300005	--	--
WMW0076	175	57	190.172	C14H22	Benzene, 1,3-bis(1,1-dimethylethyl)-	Aromatics	1014-60-4	18405.3	19639.8	14552.2	15660.7	47473	17418.5	17020.3	14532.1	12258.9	14450.1	12551.4	12921.4	13072.1	18344.3	16356.9	29558.9	18584.1	26974.6	--	--
XMW1492	161	119	190.136	C13H18O	BenzeneacetAldehyde, .alpha.-methyl-4-(2-methylpropyl)-	Aldehyde	51407-46-6	42330.9	46173.4	48673.2	51534.5	35867.3	35772.3	42503.1	64012.5	54956.8	41434	43365.2	49610.2	58466.8	53298.6	51610.1	48114.6	53621.9	43918.3	--	--
XMW0828	189	190	190.122	C10H14N4	2,2'-Bis(4,5-dimethylimidazole)	Heterocyclic compound	69286-06-2	36497.6	32754.8	30869.7	34003.2	40876.4	40314.4	23577.5	42329.8	34167.6	36571.4	31053.4	27049.6	37751.8	30591.5	49984.7	31376.5	46266.7	34196	--	--
XMW0971	91	83	190.099	C12H14O2	Benzyl angelate	Ester	37526-87-7	11342.7	9253.87	8986.72	10594.9	11202.1	86375.5	10818.4	23393.4	72834	84180.9	67822.7	53548	46583.5	40289.6	79613.3	96496.6	69144	83422.3	--	--
NMW0357	134	190	190.063	C11H10O3	7-Ethoxycoumarin	Heterocyclic compound	31005-02-4	34483.6	29275.3	26296.7	19163.6	16647.5	24806.4	18286.2	21567.7	32247.8	22624	23234.5	21900.4	20525.4	24158.5	13613.6	16714.2	18703.8	11323	C11052	--
XMW1402	175	190	190.045	C11H10OS	2-Acetyl-3-methylbenzo[b]thiophene	Heterocyclic compound	18781-31-2	27385.6	11527.2	24544.8	69422.9	3643.23	14232.7	7454.38	55426.8	40517.2	17919.6	8109.39	10337.4	14516	8866.7	88963.4	32849.6	9381.56	7723.97	--	--
XMW0467	93	146	189.115	C12H15NO	2-Pyridin-2-ylmethyl-cyclohexanone	Ketone	113777-22-3	35428.8	17949.1	38580.4	83074.8	29405.7	55790.8	33205.3	87728.3	67908.2	48406.4	29351.1	41238.4	74759.6	50135.9	111380	144584	76759.4	108733	--	--
NMW0338	58	130	188.131	C12H16N2	N,N-DimethyltryptAmine	Amine	61-50-7	99883.6	115678	97716.3	95557	87244.9	101554	76522.6	104554	99856	104138	50102.2	79558.1	96911.6	45252.5	133138	124288	124422	98673.8	C08302	--
NMW0370	188	96	188.095	C11H12N2O	Antipyrine	Heterocyclic compound	60-80-0	7520.45	8333.55	8686	7291.96	10186.3	7792.65	5956.42	9859.12	8126.51	9369.73	7918.58	7073.94	10307.5	9042.62	15772.3	13482	11554.5	10712	C13244	--
KMW0629	55	69	186.198	C12H26O	1-Dodecanol	Alcohol	112-53-8	48175.7	41660.6	47344	36660.4	78173.8	81302.9	42931	84916.1	74922.5	68791.5	62240.6	63460.6	102139	71829.5	149214	166093	127317	123394	C02277	--
XMW0213	70	71	186.162	C11H22O2	Isopentyl hexanoate	Ester	2198-61-0	401012	372122	262175	328030	469997	413732	281103	272977	320591	362189	399950	419382	429619	660592	585874	732547	421776	471437	--	--
XMW0789	126	87	186.162	C11H22O2	2-Nonanol, acetate	Ester	14936-66-4	108361	88352.9	88021.2	87136.1	141655	111471	89717.9	73753.2	78946	83419	80291.6	79718.5	88988.6	92325.3	78888.9	104351	75290.4	94693.5	--	--
XMW0943	57	71	184.219	C13H28	Undecane, 3,5-dimethyl-	Hydrocarbons	17312-81-1	1.25549e+06	1.24689e+06	732294	767132	1.09148e+06	1.08404e+06	781897	965681	895443	948337	849893	904778	714505	873380	705387	785636	778749	906942	--	--
KMW0488	57	71	184.219	C13H28	Tridecane	Hydrocarbons	629-50-5	94989.2	97413.6	62424.3	69742.4	53379.4	63077.6	58805.7	65917.3	66278.4	80706.1	73187	70289.9	54480.6	62066.8	57624.4	66144.5	51941.4	89767.3	C13834	--
WMW0145	57	71	184.219	C13H28	Undecane, 4,6-dimethyl-	Hydrocarbons	17312-82-2	369110	370140	275062	306232	348848	330857	292547	259973	282037	327157	302309	253693	230293	333497	274512	262478	250960	272120	--	--
XMW0502	57	71	184.219	C13H28	Undecane, 3,8-dimethyl-	Hydrocarbons	17301-30-3	697148	725141	510600	607128	876635	352448	422698	437740	398600	398889	394527	446320	248768	384065	175558	266900	204548	282453	--	--
XMW0099	57	43	184.219	C13H28	Decane, 2,3,5-trimethyl-	Hydrocarbons	62238-11-3	206847	240893	176760	168812	179632	149187	117154	216125	153794	155295	143398	140798	109743	120692	134938	140141	116349	152266	--	--
XMW0367	85	57	184.219	C13H28	Undecane, 2,4-dimethyl-	Hydrocarbons	17312-80-0	141595	133873	101973	109830	110939	155296	108166	116423	120065	120669	117642	116874	111446	125944	42399.2	46302.3	111984	112213	--	--
XMW1399	57	43	184.219	C13H28	Decane, 2,5,9-trimethyl-	Hydrocarbons	62108-22-9	1.2995e+06	1.32795e+06	1.03876e+06	1.18532e+06	1.5314e+06	1.70103e+06	960543	1.49683e+06	1.50378e+06	2.232e+06	1.90074e+06	1.99276e+06	4.19143e+06	5.80904e+06	4.415e+06	5.28067e+06	2.55164e+06	3.04474e+06	--	--
KMW0674	57	41	184.183	C12H24O	trans-2-Dodecen-1-ol	Alcohol	69064-37-5	29580.2	31886.6	26118.6	33981.2	27528.7	29216.3	31197.8	30400	37543.1	33618.9	30976.8	43211.8	33108.4	36727.4	46610.4	50480.3	36318.1	35907.2	--	--
KMW0545	41	57	184.183	C12H24O	Dodecanal	Aldehyde	112-54-9	40285.8	29843.6	21710.5	16439.3	22205.6	19697	18320.2	27417.5	15860.8	28641.4	19562.8	22785.9	20136.1	15744.7	18969.2	28263.6	35506.3	24906.2	C02278	--
XMW1089	99	41	184.146	C11H20O2	Hexanoic acid, cyclopentyl ester	Ester	5413-59-2	65394.2	93985.2	86172	64046.5	89052.5	122484	61576.7	86128	62285.3	89440.9	76020.9	71608.9	95674.3	53035.5	106456	148167	107064	116530	--	--
NMW0113	69	41	184.146	C11H20O2	6-Octen-1-ol, 3,7-dimethyl-, formate	Terpenoids	105-85-1	1.06792e+06	1.16923e+06	611392	865993	802409	632823	513723	777822	558444	688381	540772	659651	450973	765851	517465	561009	553251	576924	C12295	--
D104	101	88	184.146	C11H20O2	Ethyl cyclohexanepropionate	Ester	10094-36-7	32445.5	30396.5	26143.6	30936.9	32935.6	35212.8	26383.7	30509.5	30536.7	37063.2	35766.9	23013.5	13137.1	24448.7	24270.3	25677.7	28995.7	27490.7	--	--
WMW0106	95	67	184.146	C11H20O2	6-Nonen-1-ol, acetate, (Z)-	Ester	76238-22-7	79985.6	76586.8	71775.8	69776.6	149062	154573	98333.1	149168	125778	140102	116613	128661	114606	121707	106456	122062	128807	64181.8	--	--
NMW0463	184	185	184.1	C12H12N2	Benzidine	Amine	92-87-5	425878	415426	544724	537906	231949	504845	417446	391153	420027	412471	444364	461515	417356	431122	258492	262958	403232	394210	C16444	--
NMW0262	169	184	184.074	C9H12O4	Phenol, 3,4,5-trimethoxy-	Phenol	642-71-7	21478.8	17141.9	12033.2	14353.6	18571.1	30770.1	16840.3	11910.9	16510.5	15937.9	12679.7	8971.11	14676.9	11500.7	32165.4	24336.4	24134.4	23935.1	C10765	--
NMW0260	184	128	184.052	C12H8O2	Dibenzo-p-dioxin	Heterocyclic compound	262-12-4	24956	21193.1	15060.7	16130.1	35765.1	36850.6	19276.4	26077	26046.6	33164	27322.8	20960.6	23662.7	26634.7	53267	72195.9	36956.7	46608.6	C07732	ko01100
D266	83	55	182.203	C13H26	1-Tridecene	Hydrocarbons	2437-56-1	10506.9	15776.5	1891.68	2269.95	18477.9	10202.7	2513.57	6885.43	3463.91	4933.02	4018.02	3717.98	2563.16	1463.45	10034.4	12027.2	972.511	761.717	--	--
KMW0480	69	41	182.131	C11H18O2	trans-Geranic acid methyl ester	Ester	1189-09-9	67876.8	54786.9	41602	46984.7	61034.2	51448.1	54813.2	59010.4	61596.1	59802.9	61898.6	49078.1	81090.5	74111.6	101474	100181	59216.8	64539.2	--	--
NMW0232	91	182	182.11	C14H14	Bibenzyl	Aromatics	103-29-7	114464	106298	135738	129908	121172	86326.5	112925	130686	134013	107833	86715.2	100042	144255	127100	311083	332744	111800	125287	C14685	--
WMW0071	182	75	182.026	C6H14S3	TriSulfur compounds, dipropyl	Sulfur compounds	6028-61-1	1965.03	2545.6	1469.65	1933.97	4326.98	2522.7	1363.66	1277.28	1339.87	1970.75	1729.09	1404.05	1604.51	1778.15	968.283	3147.02	1366.85	2999.19	--	--
NMW0215	71	135	181.005	C5H11NS3	N,N-Dimethyl-1,2,3-trithian-5-Amine	Amine	31895-21-3	442647	440864	330924	398221	417127	435168	354230	363872	319841	440689	399148	411570	339353	359406	493739	464233	306280	412710	C11473	--
XMW0456	107	122	180.151	C12H20O	5,8-Decadien-2-one, 5,9-dimethyl-, (E)-	Ketone	130876-99-2	240574	195703	230530	196034	254719	285337	227289	234755	210616	249300	224683	229755	273492	294719	460533	414242	328343	270241	--	--
WMW0209	180	165	180.094	C14H12	9H-Fluorene, 9-methyl-	Aromatics	2523-37-7	1.16779e+08	1.21256e+08	9.68402e+07	1.0421e+08	1.07167e+08	1.19726e+08	8.4701e+07	1.10947e+08	9.67458e+07	1.03832e+08	9.76577e+07	9.83681e+07	9.84024e+07	1.06834e+08	9.75564e+07	1.06296e+08	1.04562e+08	9.99379e+07	--	--
NMW0324	137	180	180.079	C10H12O3	(E)-4-(3-Hydroxyprop-1-en-1-yl)-2-methoxyphenol	Phenol	32811-40-8	2.74873e+06	2.72085e+06	2.60295e+06	2.16398e+06	1.62645e+06	2.54415e+06	2.14872e+06	2.50774e+06	2.3852e+06	2.13572e+06	1.82316e+06	1.90738e+06	2.25285e+06	2.1208e+06	2.55445e+06	2.34779e+06	2.37733e+06	2.06082e+06	C00590	ko00940,ko00998,ko01100,ko01110
XMW0508	137	180	180.079	C10H12O3	2,5-Dihydroxy-4-isopropyl-2,4,6-cycloheptatrien-1-one	Ketone	54755-56-5	8112.64	7438.95	7755	7101.82	8161.65	7316.31	8174.37	19768.8	18346.3	12641.7	15730.1	15457.1	10848.5	13810.7	17915.2	24554.9	11344.6	12529.8	--	--
NMW0420	180	95	180.065	C7H8N4O2	Theophylline	Heterocyclic compound	58-55-9	111271	115470	145465	146462	111497	121128	114799	131292	144611	127362	142479	131296	115485	123233	137157	130676	140366	103635	C07130	ko00232,ko01100,ko01110
NMW0384	180	67	180.065	C7H8N4O2	Theobromine	Heterocyclic compound	83-67-0	31618.3	32489.8	31714.2	28011.6	33113.2	27642.2	24238.5	33880.9	25561.5	28499.9	24013.1	22503.3	29402.2	21543.9	32856.8	34246.4	28016.9	27860.7	C07480	ko00232,ko01100,ko01110
NMW0311	108	109	179.095	C10H13NO2	Phenacetin	Amine	62-44-2	298463	290589	260542	220026	138627	197480	210341	267601	242642	198955	182140	190091	203273	202461	248153	190479	217575	192279	C07591	--
KMW0486	122	135	178.147	C11H18N2	Pyrazine, 2,5-dimethyl-3-(3-methylbutyl)-	Heterocyclic compound	18433-98-2	32099.3	22141.3	30585.6	30262.6	53308.2	36670	36653.1	32588	34656.2	38296.5	32616.8	37754.3	52561.7	59810	77638.8	73622.6	39712.2	49780.4	--	--
NMW0244	107	178	178.136	C12H18O	Phenol, 4-hexyl-	Phenol	2446-69-7	7.64697e+06	7.65932e+06	7.41723e+06	7.40975e+06	6.563e+06	7.2529e+06	6.92713e+06	7.75413e+06	7.3395e+06	7.17698e+06	7.07351e+06	7.1445e+06	7.87893e+06	7.61644e+06	8.47886e+06	8.77374e+06	7.51259e+06	7.32285e+06	C14465	--
XMW0287	105	123	178.099	C11H14O2	Benzoic acid, 2-methylpropyl ester	Aromatics	120-50-3	118910	83624.1	103925	101498	134175	116639	116955	122446	117266	88902.6	120452	114092	137113	142792	204411	197840	143465	145378	--	--
KMW0500	108	91	178.099	C11H14O2	Butanoic acid, phenylmethyl ester	Ester	103-37-7	5.59965e+06	5.55223e+06	5.02676e+06	5.29473e+06	5.79251e+06	5.62734e+06	4.71863e+06	5.20923e+06	4.86144e+06	4.98062e+06	4.65099e+06	4.98487e+06	5.04662e+06	5.41397e+06	4.82334e+06	5.09944e+06	4.89223e+06	4.77097e+06	--	--
D145	91	108	178.099	C11H14O2	Propanoic acid, 2-methyl-, phenylmethyl ester	Ester	103-28-6	123084	113174	120745	120593	159854	137201	137614	146825	150475	130683	139856	149124	193833	156822	221419	228343	182889	182499	--	--
XMW0953	91	92	178.099	C11H14O2	Phenylacetic acid propyl ester	Ester	4606-15-9	232605	284616	225686	227474	219138	246606	219702	258763	245576	251748	246058	289069	248909	202456	325855	343367	330978	319963	--	--
KMW0514	104	91	178.099	C11H14O2	Benzenepropanoic acid, ethyl ester	Ester	2021-28-5	91912.1	91409.3	86195.8	90565	96758.2	92400.8	79548.1	87407.8	82573.5	83768.6	77579.7	83522.2	83827.1	89821.4	82636.2	82974.4	81192.6	77249.4	--	--
XMW0553	121	136	178.063	C10H10O3	2-Acetoxyacetophenone	Aromatics	7250-94-4	31020.7	32248	24660.7	30232.3	22828.7	23372	22108.5	26450.7	25436.8	26879.2	27103.3	24661.7	18011.2	29195.2	27390.9	36974.7	27781.8	18950.3	--	--
NMW0322	178	135	178.063	C10H10O3	Coniferyl aldehyde	Terpenoids	458-36-6	39981.8	38270	33686.2	86074	39181	78805.6	72924.9	41527.6	62692	45034.1	4849.12	31642.1	46367.1	74471.1	74962.8	91607.2	83598.5	30543.8	C02666	ko00940,ko01100,ko01110
KMW0686	131	103	176.084	C11H12O2	2-Propenoic acid, 3-phenyl-, ethyl ester, (E)-	Ester	4192-77-2	140417	148272	176170	162098	125192	120305	148235	213475	180303	161881	155900	108600	203320	143843	170598	168608	157762	154318	C06359	--
KMW0574	131	103	176.084	C11H12O2	2-Propenoic acid, 3-phenyl-, ethyl ester	Ester	103-36-6	140417	148314	176170	162098	125192	123446	150888	213475	180303	161881	159603	108600	203320	176418	174543	176097	159994	156585	C06359	--
KMW0668	176	148	176.047	C10H8O3	2H-1-Benzopyran-2-one, 7-methoxy-	Heterocyclic compound	531-59-9	12451.4	14376.8	12197.8	9845.67	11753.5	15704.4	12733.4	18542.1	14997.8	15171	10421.5	12433.7	11337.8	9852.08	15324.9	16655.8	11661.5	12465.3	C09268	--
NMW0263	130	131	174.116	C11H14N2	GrAmine	Amine	87-52-5	7388.75	4312.83	9262.82	14446.5	8378.94	4165.37	10941.3	9802.04	13078.2	6667.4	5611.43	13301.8	13037.8	7130.65	27792.2	20587	6774.28	7701.52	C08304	--
NMW0272	127	173	173.048	C10H7NO2	Naphthalene, 2-nitro-	Phenol	581-89-5	4674.02	4538.39	5931.17	6518.3	8228.68	8672.51	4696.51	7195.64	9362.17	8836.37	9435.08	10761.5	9659.26	10757.4	15027.7	14791.7	20682.1	17181.1	C19474	--
XMW0364	83	55	172.183	C11H24O	6-Undecanol	Alcohol	23708-56-7	293350	328182	191861	282011	213253	206343	169674	210627	154740	196121	164257	205358	121876	240371	156350	180490	169192	161269	--	--
D408	81	96	172.146	C10H20O2	(1Alpha,3beta,4beta)-p-menthane-3,8-diol	Terpenoids	3564-95-2	2.34361e+06	2.31881e+06	2.14935e+06	2.24447e+06	2.40516e+06	2.32831e+06	1.98286e+06	2.16811e+06	2.03797e+06	2.02789e+06	1.93655e+06	2.05871e+06	2.07434e+06	2.21712e+06	1.96984e+06	2.0209e+06	1.96496e+06	1.93187e+06	--	--
D141	70	43	172.146	C10H20O2	Acetic acid, 2-ethylhexyl ester	Ester	103-09-3	567816	570674	494349	521001	585460	657508	520159	656921	755105	875367	741350	813997	1.55886e+06	2.08558e+06	1.63574e+06	1.93619e+06	993058	1.16539e+06	--	--
NMW0123	81	59	172.146	C10H20O2	p-Menthane-3,8-diol, cis-1,3,trans-1,4-	Terpenoids	3564-98-5	84381.6	77859.4	85999.6	61292.3	191673	232674	83120	144422	128726	140955	135718	120613	93422.5	122235	78777.3	91029.5	102632	122875	C02904	--
XMW0073	70	57	172.146	C10H20O2	3-Methylheptyl acetate	Ester	72218-58-7	524497	529755	456384	511895	528201	612890	482077	614196	693202	797461	678687	766682	1.4795e+06	1.99369e+06	1.51141e+06	1.84284e+06	919737	1.03401e+06	--	--
KMW0412	74	87	172.146	C10H20O2	Nonanoic acid, methyl ester	Ester	1731-84-6	598710	538317	432768	423593	702280	596623	450557	426483	412692	447485	419636	392107	405167	454864	412021	485038	390234	428011	--	--
NMW0037	70	85	172.146	C10H20O2	Butanoic acid, 3-methyl-, 3-methylbutyl ester	Ester	659-70-1	12520.3	10866.2	6455.99	11328.2	8389.54	7992.21	9979.86	9708.58	9864.8	14540.8	12453.2	5834.57	10654	5869.42	9019.56	7452.27	14396.7	11618	C12289	--
D273	70	57	172.146	C10H20O2	Butanoic acid, 2-methyl-, 2-methylbutyl ester	Ester	2445-78-5	14415.1	12442.2	11729.7	10799.4	12827.9	7992.21	9138.74	11338.2	7276.62	11815.1	7871.7	6950.59	10654	46173.5	12449.8	6468.35	12081.3	11618	--	--
KMW0381	56	99	172.146	C10H20O2	Hexanoic acid, butyl ester	Ester	626-82-4	1.06644e+06	1.05808e+06	791196	872729	1.0163e+06	1.06313e+06	815510	812665	888637	942215	889232	835803	781860	1.01584e+06	841615	983793	848326	930868	--	--
XMW1254	157	172	172.125	C13H16	Naphthalene, 1,2-dihydro-4,5,7-trimethyl-	Aromatics	53156-11-9	162500	165936	193989	173256	133743	141286	177131	243649	199890	171484	169126	163843	224514	212116	188870	202387	173264	169641	--	--
XMW0035	143	171	171.105	C12H13N	1H-Carbazole, 2,3,4,9-tetrahydro-	Heterocyclic compound	942-01-8	10049.9	10332.1	19215.8	12881.8	19067.3	15925.7	13248	22503.4	23204.7	16353	15079.5	16150.1	26576.9	25084.2	27939.4	24561.2	25096.1	20110.5	--	--
XMW1145	140	142	171.045	C8H10ClNO	Ethanol, 2-(4-chlorophenyl)amino-	Halogenated hydrocarbons	2933-81-5	22803	21611.9	19252.8	19005.8	32233.4	21831.6	24519.8	21430.8	16853.1	39319.7	25267.1	15067.7	15947.5	19509.9	27864.9	21828	25648.6	21509.5	--	--
XMW1243	140	112	171.009	C7H6ClNO2	Methyl 6-chloronicotinate	Halogenated hydrocarbons	73781-91-6	18748.6	17469.1	15074.1	14257.5	21673	19178.7	14432.4	14341.6	11450.8	14355.3	13411.5	13199.4	13657.7	15192.1	17158.7	16833.8	10772.9	14688.2	--	--
KMW0406	57	71	170.203	C12H26	Dodecane	Hydrocarbons	112-40-3	369110	340557	285250	311857	350769	372843	286533	289300	300943	327014	313146	298387	270199	348479	281739	292413	280787	290695	C08374	--
KMW0483	41	57	170.167	C11H22O	Undecanal	Aldehyde	112-44-7	57924.2	43243.6	46443.4	55917.2	169045	114329	66510.1	109086	84533.1	88635.6	78550.2	84851.5	77932.4	64821.4	50169.1	57828.7	57514.5	67941.3	--	--
KMW0297	59	94	170.131	C10H18O2	trans-Linalool oxide (furanoid)	Heterocyclic compound	34995-77-2	76838.5	75211.4	96695.4	102110	75235.1	66887	57239.1	69556.5	86950.5	76869	64144.4	116040	80008	60609.4	101377	89865.4	127545	125055	--	--
NMW0009	170	108	170.131	C10H18O2	exo-2-Hydroxycineole	Terpenoids	92999-78-5	95421.1	88422.4	73300.7	68912.1	112629	96466.8	72698.4	71484.5	68510.1	73763.5	68729.4	64269.3	71488.9	70765.8	66117.3	78449	65529.4	70218.6	C20326	--
KMW0275	59	94	170.131	C10H18O2	2-Furanmethanol, 5-ethenyltetrahydro-.alpha.,.alpha.,5-trimethyl-, cis-	Heterocyclic compound	5989-33-3	76838.5	74135.8	72165.2	90589.4	77994.5	63392.1	51371.8	69827.1	63660.6	62171.7	60786.7	91083	64580.4	57930.8	164471	123605	117566	123427	--	--
XMW1069	67	82	170.131	C10H18O2	Butanoic acid, 3-hexenyl ester, (E)-	Ester	53398-84-8	1.56432e+06	1.51137e+06	1.13146e+06	1.2452e+06	1.52805e+06	1.63408e+06	1.22272e+06	1.15884e+06	1.266e+06	1.30185e+06	1.33359e+06	1.25674e+06	1.06607e+06	1.52446e+06	1.1968e+06	1.33615e+06	1.21599e+06	1.29189e+06	--	--
w17	82	71	170.131	C10H18O2	3,7-Octadiene-2,6-diol, 2,6-dimethyl-	Alcohol	13741-21-4	3.65383e+06	3.61759e+06	2.72437e+06	3.01264e+06	3.49372e+06	3.6727e+06	2.81102e+06	2.8344e+06	2.93387e+06	3.21186e+06	2.99491e+06	2.8709e+06	2.6899e+06	3.45297e+06	2.80306e+06	3.24806e+06	2.81754e+06	2.83116e+06	--	--
KMW0568	99	71	170.131	C10H18O2	2H-Pyran-2-one, tetrahydro-6-pentyl-	Ester	705-86-2	79903	79890.6	63234.5	68850.5	77180.8	85211	59296	68638.8	60016.5	77452.3	69975	74278.6	60391	67282.5	79998	81478.7	64564.1	78910.6	--	--
KMW0543	68	67	170.131	C10H18O2	(3R,6R)-2,2,6-Trimethyl-6-vinyltetrahydro-2H-pyran-3-ol	Heterocyclic compound	14009-71-3	56542.2	59191.1	13440.9	30343.4	181266	84384.1	37793	23987.3	34467.7	22142.8	51954.5	57137.9	51960.2	55486.8	77757.7	117025	63101.1	139626	--	--
w31	67	82	170.131	C10H18O2	Butanoic acid, 4-hexenyl ester, (Z)-	Ester	69727-41-9	496079	481804	302732	318999	476549	443810	319364	375997	369071	399489	366683	389740	329676	385903	339780	360019	335472	386227	--	--
NMW0127	69	41	170.131	C10H18O2	6-Octenoic Acid, 3,7-dimethyl-	Acid	502-47-6	107072	97167.1	47692.7	76489.8	34213	48468.8	86440.8	77779.4	76076.7	71959.5	78128.5	75766.4	51330.2	59946.6	72426.5	72557.8	73886.1	72939.7	C16462	--
NMW0002	97	125	170.094	C9H14O3	2-FurAldehyde diethyl acetal	Aldehyde	13529-27-6	42424.8	30391.5	52543.4	53823.3	25709.2	60042.1	39174.4	45938.1	73921.8	36355.5	40183.3	75493.4	39064	33582	91454.6	25785.3	88613.3	40599.2	C14280	--
NMW0312	170	141	170.073	C12H10O	p-Hydroxybiphenyl	Aromatics	92-69-3	174802	169912	152201	125154	77254.8	133731	116694	138388	138079	119157	97101.6	106919	123752	121891	142119	116486	135713	119471	C14224	--
NMW0307	170	141	170.073	C12H10O	3-Hydroxybiphenyl	Aromatics	580-51-8	162815	159084	142446	117482	74887.1	124175	111768	135184	133595	113789	88799.6	102672	119844	110970	120555	103439	131188	107422	C14342	--
D194	170	169	170.073	C12H10O	o-Hydroxybiphenyl	Aromatics	90-43-7	10394.5	11202.3	9720.11	10205.9	11865.2	10379.6	10577.2	10034	7805.64	7626.22	7745.53	7390.49	8950.41	8665.94	7659.4	11249.3	9430.66	10745.4	C02499	--
XMW1125	55	83	168.188	C12H24	4-Undecene, 3-methyl-, (Z)-	Hydrocarbons	74645-87-7	776723	738509	667844	713486	879422	759149	548008	694925	668702	543173	485136	627350	672021	690277	724816	538953	577146	670635	--	--
KMW0370	95	107	168.151	C11H20O	2-Methylisoborneol	Terpenoids	2371-42-8	4.79146e+06	4.63178e+06	3.51851e+06	3.8189e+06	4.78205e+06	4.87316e+06	3.72701e+06	3.65963e+06	3.88971e+06	4.30192e+06	3.99913e+06	3.80051e+06	3.99577e+06	4.75924e+06	4.2102e+06	4.37676e+06	4.05566e+06	4.28007e+06	C20243	--
XMW1084	69	82	168.115	C10H16O2	2-Butenoic acid, 3-hexenyl ester, (E,Z)-	Ester	65405-80-3	3.86944e+06	3.82626e+06	2.89279e+06	3.17609e+06	3.80778e+06	3.89692e+06	3.03239e+06	3.0592e+06	3.16645e+06	3.45786e+06	3.2475e+06	3.08791e+06	2.89132e+06	3.69532e+06	2.99155e+06	3.48042e+06	2.9915e+06	3.28356e+06	--	--
NMW0144	69	41	168.115	C10H16O2	Neric Acid	Acid	4613-38-1	2.04952e+06	2.0381e+06	1.74914e+06	1.83062e+06	2.16732e+06	2.11586e+06	1.71041e+06	1.73035e+06	1.74261e+06	1.81007e+06	1.66843e+06	1.81008e+06	1.74891e+06	1.90158e+06	1.73136e+06	1.8169e+06	1.75418e+06	1.68753e+06	C16461	ko01110
XMW1473	98	126	168.115	C10H16O2	2-Cyclohexen-1-one, 4-hydroxy-3-methyl-6-(1-methylethyl)-, trans-	Ketone	55955-53-8	6516.84	2977.16	4418.66	5106.02	5735.88	4264.2	4470.43	7974.38	3476.13	6520.54	6594.31	5748.37	9445.27	4981.6	12063.2	12802.8	9294.21	11487.1	--	--
KMW0577	97	68	168.115	C10H16O2	2H-Pyran-2-one, 5,6-dihydro-6-pentyl-	Ester	54814-64-1	28583.8	34462.4	21845.4	29717.6	34358.1	48252	26007.8	38928.1	21169.8	32578.5	36534.6	40015.1	27532.7	27524.8	29900.6	35083.5	25510.7	25755.1	--	--
XMW0036	98	70	168.115	C10H16O2	1,3-Cyclopentanedione, 4-(3-methylbutyl)-	Ketone	939-86-6	1.58383e+06	1.57215e+06	1.42924e+06	1.51247e+06	1.65067e+06	1.61574e+06	1.32586e+06	1.4468e+06	1.36341e+06	1.40182e+06	1.30558e+06	1.39147e+06	1.39944e+06	1.5057e+06	1.36155e+06	1.43224e+06	1.37288e+06	1.33592e+06	--	--
D81	81	94	168.079	C9H12O3	2-Furanpropanoic acid, ethyl ester	Ester	10031-90-0	1.2975e+06	1.25839e+06	977271	1.03489e+06	945494	1.3697e+06	1.0212e+06	1.01645e+06	1.06782e+06	1.18511e+06	1.1147e+06	1.05162e+06	1.12162e+06	1.30668e+06	716026	991155	1.12792e+06	1.19646e+06	--	--
XMW1400	99	42	168.072	C6H14FO2P	n-Pentyl methylphosphonofluoridate	Ester	13454-59-6	23908.5	23801.4	35617.4	41596.5	56602.3	53385.1	51533.3	47872.5	75703	89499.5	69246	69001	42126.2	53243.9	69469.2	86086.5	71201.2	76383.9	--	--
XMW1349	168	139	168.058	C12H8O	Naphtho[2,1-b]furan	Heterocyclic compound	232-95-1	11615.1	12016.4	10271.7	12262.2	10748.5	12529.9	9367.48	13004.4	10656.1	11019.3	9889.3	8960.71	10189.1	10448.9	8632.69	10853.4	9606.49	9415.67	--	--
D213	140	139	168.058	C12H8O	2,4-Hexadiyn-1-one, 1-phenyl-	Ketone	495-74-9	316275	333149	262942	286982	297180	337916	238446	299881	266253	284876	269627	273002	268107	296151	260120	284860	283578	270160	C08398	--
XMW0970	153	168	168.042	C8H8O4	Ethanone, 1-(2,3,4-trihydroxyphenyl)-	Ketone	528-21-2	20217.4	18938.8	23640.3	20181.4	31434.6	25735	24725.2	31847.8	28960	27435.5	22547.8	25453.2	31365.1	26074.3	35913.6	50381.7	30642.2	28733.1	--	--
NMW0327	150	122	168.042	C8H8O4	Benzoic Acid, 2,4-dihydroxy-6-methyl-	Aromatics	480-64-8	3.5931e+06	3.5205e+06	3.49099e+06	3.01786e+06	2.04194e+06	3.14978e+06	2.92053e+06	3.39623e+06	3.30583e+06	2.84868e+06	2.46137e+06	2.56267e+06	3.01336e+06	2.86443e+06	3.21988e+06	2.848e+06	3.06449e+06	2.71387e+06	C01839	--
NMW0172	91	81	167.095	C9H13NO2	Ethinamate	Ester	126-52-3	129301	151618	156084	135554	124419	100537	106703	170057	143596	110564	109544	97472.1	136029	155453	132198	119874	159065	105600	C07832	--
NMW0367	167	166	167.073	C12H9N	Carbazole	Heterocyclic compound	86-74-8	13248.1	14964.9	13628.6	14673.2	18058.9	17008.9	9886.82	15369.3	13461.9	15448.2	14603.3	18406.6	14091.1	14992	14552.9	16981.8	15025.7	14379.9	C08060	ko01100
D427	81	82	166.136	C11H18O	2-n-Heptylfuran	Heterocyclic compound	3777-71-7	1.32214e+06	1.27964e+06	977743	1.05624e+06	1.41349e+06	1.4184e+06	1.05216e+06	1.04922e+06	1.10841e+06	1.21526e+06	1.152e+06	1.08155e+06	1.12978e+06	1.33196e+06	810014	1.37433e+06	1.15069e+06	1.03959e+06	--	--
D163	95	69	166.099	C10H14O2	dl-Camphoroquinone	Terpenoids	10373-78-1	321878	282650	297121	257726	450943	355891	334784	298458	346653	324937	306650	321116	517636	448227	597953	662621	448976	455559	--	--
XMW1217	109	124	166.099	C10H14O2	3-Methyl-1-(3-methyl-2-furyl)-1-butanone	Ketone	488-05-1	1.73442e+06	1.69462e+06	1.2664e+06	1.38654e+06	1.57988e+06	1.68306e+06	1.29263e+06	1.26583e+06	1.35086e+06	1.50678e+06	1.40227e+06	1.3281e+06	1.28303e+06	1.65082e+06	1.17382e+06	1.54011e+06	1.34524e+06	1.403e+06	--	--
NMW0211	68	67	166.099	C10H14O2	1-Cyclohexene-1-carboxylic acid, 4-(1-methylethenyl)-	Terpenoids	7694-45-3	30877.6	20759.2	15802.4	14061.5	11806.7	19080.8	11476.4	21856.4	15715.1	20232.2	14492.7	13078.4	30915.4	28271.7	58176	63572.8	60932.8	56459.8	C11924	ko00903
D452	109	67	166.099	C10H14O2	Carvone oxide, trans-	Terpenoids	39903-97-4	54184.4	51004.4	30414.6	32730.6	62923.9	40249	26445	28164	29655.7	53483.4	29066.5	30473.1	39896.5	51275.9	62634.7	64093	39476.3	49341.6	--	--
XMW0472	105	77	166.063	C9H10O3	1,2-Ethanediol, monobenzoate	Ester	94-33-7	28829.9	31204.7	28759.4	31502.5	19781.7	23769.2	23969.7	29128.6	30853.4	29175.6	28585.6	29817.5	31850	19351.9	32474.7	28538.9	25745.5	26127.9	--	--
KMW0557	120	92	166.063	C9H10O3	Benzoic acid, 2-hydroxy-, ethyl ester	Ester	118-61-6	36445.4	33465.1	21032.1	22363.5	46366.9	69809.9	26465.5	33310	46929.8	42977.3	37719.7	39782.1	45935.1	41438.9	64121.8	83997.4	50868.4	50711.1	--	--
XMW0664	165	166	166.063	C9H10O3	BenzAldehyde, 2,4-dihydroxy-3,6-dimethyl-	Aldehyde	34883-14-2	24404.2	20446.9	40894.8	39346.7	54580.6	43585.1	46813.8	32766.8	30674.4	47934.1	50319.9	59212	70609.4	44545	61472.7	50574.4	32594.3	34624.1	--	--
NMW0279	107	166	166.063	C9H10O3	Benzenepropanoic Acid, 4-hydroxy-	Acid	501-97-3	8864.57	8589.71	9222.75	8758.3	10644.9	6648.03	8763.04	8466.94	9231.05	8181.96	8869.36	7834.21	20146.5	17645.7	28232	36028.2	15516.2	19174.6	C01744	--
NMW0419	166	68	166.049	C6H6N4O2	2,6-Dihydroxy-7-methylpurine	Heterocyclic compound	552-62-5	89693.5	86022.5	115703	103958	86784.7	90156.7	85978	69742.8	108817	105969	93981.4	92192.2	83346.8	89072.6	135723	132969	102227	95422.5	C16353	ko00232,ko01100,ko01110
D359	136	135	164.131	C10H16N2	Pyrazine, 2,3-dimethyl-5-(1-methylpropyl)-	Heterocyclic compound	32263-00-6	5390.88	7427.02	5537.94	13190.8	10569.2	8290.24	6750.19	5526.44	5278.4	3756.51	4325.77	9663.73	6034.61	8386.52	7383.31	9558.96	13607.7	7927.33	--	--
XMW0462	164	79	164.12	C11H16O	2-Cyclopenten-1-one, 3-methyl-2-(2-pentenyl)-, (Z)-	Ketone	488-10-8	63855.4	61047.8	45284.9	52798	69062.1	69803.1	52756.7	50562.6	52115.6	55264	51635.4	47514.1	47884.7	51608.8	48249.9	62325.8	48828	54247.7	C08490	--
NMW0175	135	107	164.12	C11H16O	Phenol, 4-(1,1-dimethylpropyl)-	Phenol	80-46-6	6.59702e+06	6.47604e+06	4.53824e+06	5.53573e+06	6.80413e+06	6.58024e+06	4.74282e+06	5.30449e+06	5.46676e+06	6.00819e+06	5.56419e+06	6.35521e+06	4.09073e+06	5.83371e+06	6.50325e+06	9.11069e+06	6.15204e+06	5.34161e+06	C14226	--
XMW1464	91	92	164.12	C11H16O	Benzene, (butoxymethyl)-	Ether	588-67-0	68416.9	91961.8	92504.6	94005.4	84207.4	312688	94644.4	169978	259714	263369	220685	186140	192204	161426	430774	401736	339336	406546	--	--
XMW0540	149	164	164.12	C11H16O	Benzene, 1-methoxy-4-methyl-2-(1-methylethyl)-	Aromatics	31574-44-4	32061.8	30753.4	19146	22748.1	77678.3	31188.5	18699.9	17565.9	15088.7	20157.4	17647.7	18217.9	18472.7	24579.4	21730.1	29245	25479.4	37433.2	--	--
KMW0720	164	149	164.084	C10H12O2	trans-Isoeugenol	Phenol	5932-68-3	100219	85434.1	70285.8	77539.3	110234	120783	61384.3	107706	133154	133946	88759.3	119432	127641	131164	124516	117871	109117	124698	C10469	ko00940
WMW0020	149	93	164.084	C10H12O2	3,7,7-Trimethylbicyclo[4.1.0]hept-3-ene-2,5-dione	Terpenoids	6617-34-1	35916	26011.8	20991	26022.6	34531.7	42405.7	24095.1	27978.5	26556.4	31666.3	30191.8	26270.2	21244.1	22745.4	16794.1	30237.4	25863	36514.2	--	--
KMW0437	104	91	164.084	C10H12O2	Acetic acid, 2-phenylethyl ester	Ester	103-45-7	46545.6	46875.2	34466.6	32611.3	40673.7	27325.7	31255	23075.7	22059.6	24741.6	26760.9	30914.1	38653.4	43052.4	32837.9	46397.3	35238.3	35773.8	C12303	--
D143	104	91	164.084	C10H12O2	Benzenepropanoic acid, methyl ester	Ester	103-25-3	26123.3	21604.6	30462.2	30462.1	24764.2	36011.1	27978.7	23010.8	28168.4	29085.4	26863.5	25614.9	43296.8	38925.5	56389.8	66866.4	41400.1	51374.4	--	--
XMW0856	105	77	164.084	C10H12O2	1-Butanone, 2-hydroxy-1-phenyl-	Ketone	16183-46-3	41104.5	39260.5	27863.2	24245.3	49625.1	30474.4	32900.4	29658.8	30202.3	35853.5	28338.9	31931.3	43230.3	40572	57314.5	64801	50709.5	49094.8	--	--
XMW0801	93	108	162.141	C12H18	Cyclohexene, 3,4-diethenyl-1,6-dimethyl-	Hydrocarbons	61142-14-1	268320	273393	257394	266345	186366	147319	218792	239131	202793	208908	210004	241135	282168	299359	242729	266779	226716	279737	--	--
XMW0784	147	162	162.141	C12H18	Benzene, 1,2-diethyl-3,4-dimethyl-	Aromatics	54410-75-2	5030.81	9438.34	8009.46	6751.93	11892	14886.1	4230.62	5056.1	7777.7	5580.34	3324.12	4684.68	7131.15	5382.02	6282.29	14296.3	6124.78	5947.51	--	--
D102	105	77	162.104	C11H14O	1-Pentanone, 1-phenyl-	Ketone	1009-14-9	7950.69	6640.95	6781.25	6415.75	8915.22	4737.87	5919.6	3526.9	7564.44	8508.57	6823.42	8480.46	49057.4	5397.39	3563.89	5419.73	6749.77	4787.2	--	--
XMW1077	117	99	162.089	C7H14O4	1,3-Dioxolane-2,2-diethanol	Alcohol	5694-95-1	558102	606338	472035	370006	644506	523722	509271	415811	502569	511963	421610	422964	541328	564469	596824	685331	533708	562999	--	--
XMW1490	162	161	162.068	C10H10O2	3-MethoxycinnamAldehyde	Aldehyde	56578-36-0	107100	111930	139437	118312	82447.3	89960.8	118310	166787	128533	111807	113090	103385	120949	137207	95591.7	80689.8	103575	103567	--	--
NMW0339	130	161	161.084	C10H11NO	Tryptophol	Alcohol	526-55-6	42671.7	46373.3	38055.6	37806.2	18611.5	31557	33652.7	38813	32862.3	35182.5	27338.2	32731.4	28964.9	26380.2	40484.8	32941.9	34937.1	28493.1	C00955	ko00380
XMW1025	131	117	160.125	C12H16	1H-Indene, 2,3-dihydro-4-propyl-	Aromatics	92013-16-6	87102.1	79027.4	69349.1	73532.9	101568	84259.5	79814.8	77840.8	84507.9	82421.6	83569.4	90260.6	65117.4	72687.3	117044	134969	108333	100955	--	--
XMW0701	145	131	160.1	C10H12N2	1H-Pyrrolo[2,3-b]pyridine, 2-(1-methylethyl)-	Heterocyclic compound	27257-18-7	20551.4	17560.1	18733.8	19619	15831.5	18765.4	21017.2	17525.7	20435.2	17833.2	16565.2	17385.6	18500.9	17178.6	17428.8	16081.2	14187.2	19251.2	--	--
XMW0555	145	160	160.052	C10H8O2	2-Acetylbenzofuran	Heterocyclic compound	1646-26-0	20551.4	17566.9	18733.8	19619	17484.3	18765.4	18207.5	19782.3	20862.2	19812.2	17558.1	17385.6	19917.8	20417.6	17428.8	16081.2	14187.2	13539.3	--	--
NMW0309	130	159	159.068	C10H9NO	Indole-3-acetAldehyde	Aldehyde	2591-98-2	46686.4	43189.7	38407.7	40349.1	30335.3	39956.9	41867.2	37803.4	40510.2	31807.6	23854.3	32137.2	32667.1	36051.2	41213.1	37093.2	45413.3	33045.5	C00637	ko00380,ko01100
XMW1310	85	57	158.131	C9H18O2	Isobutyl isovalerate	Ester	589-59-3	68295.7	72808.8	50676.4	51766.7	62595.1	61744.3	62588.7	55859.7	60039.4	62759.1	52830.6	45891.7	38877.9	45627.4	43857.4	58151	51492.9	62679	--	--
KMW0279	89	71	158.131	C9H18O2	Butanoic acid, pentyl ester	Ester	540-18-1	69465.7	62106.8	51580.7	81128.5	50810.1	43309.9	51807.7	53594.8	40487.1	52888.1	53057.5	95841.7	86257.2	89225.1	100011	123989	158853	91215.8	--	--
KMW0232	74	87	158.131	C9H18O2	Octanoic acid, methyl ester	Ester	111-11-5	116343	101666	71110.3	92700.7	9	9	9	9	86181.2	101220	83660.6	94374.8	69684.5	92040	109295	111529	95864.8	98106.3	--	--
D269	57	85	158.131	C9H18O2	Butanoic acid, 2-methyl-, 2-methylpropyl ester	Ester	2445-67-2	581395	602317	387649	401566	652987	540417	479653	331059	429066	419379	395687	396835	292640	328892	351648	450102	414866	452648	--	--
XMW1305	88	43	158.131	C9H18O2	Ethyl 5-methylhexanoate	Ester	10236-10-9	16275.3	17943.6	17521.5	21450.6	11318.1	12943.4	12978.3	15001	11319.7	12055.3	12288.6	20114.5	18855.7	12074.5	26017.3	21967.4	31788.1	19778.8	--	--
XMW0505	99	44	158.08	C5H10N4O2	Biuret, 1-[(dimethylamino)methylene]-	Others	10264-58-1	27693.6	27620.1	23868.3	26590.3	14974.9	26691.1	15381.6	20610.4	19045.5	26513.8	20735.1	19524.2	22088.5	26129	13885.7	25320.9	16677.9	18279.5	--	--
XMW1087	99	71	158.058	C7H10O4	2(3H)-Furanone, 5-(acetyloxy)dihydro-5-methyl-	Ketone	57681-51-3	17601.6	13719.5	12846	11408.6	10493.9	9750.9	12453.5	9136.3	13490.9	13759	9377.7	9145.2	14915.2	9097.52	6306.75	6585.59	7104.26	4489.11	--	--
XMW0100	71	57	156.188	C11H24	Octane, 5-ethyl-2-methyl-	Hydrocarbons	62016-18-6	6278.88	7477.27	13853.7	14145.9	9	9	19965.5	15657.6	20984.7	30285.8	29582.5	32151	22883.3	35728.4	42331.4	55131.5	40150.5	50663.1	--	--
D439	71	98	156.151	C10H20O	Cyclohexanol, 1-methyl-4-(1-methylethyl)-, trans-	Terpenoids	3901-93-7	55334.1	49418.1	34836.7	45068.7	43753.7	73073.8	46278.7	51938.4	59973.5	78369.5	73200.6	57991.2	72980.6	76057.8	88527.3	115408	78237.8	82544.8	--	--
KMW0392	71	81	156.151	C10H20O	Cyclohexanol, 5-methyl-2-(1-methylethyl)-, (1.alpha.,2.alpha.,5.alpha.)-	Terpenoids	491-02-1	2.41538e+06	2.37491e+06	1.78984e+06	1.97783e+06	2.30514e+06	2.43412e+06	1.83802e+06	1.88001e+06	1.95672e+06	2.17758e+06	2.10652e+06	2.02876e+06	1.84968e+06	2.37228e+06	1.96196e+06	2.29862e+06	1.93771e+06	2.1274e+06	--	--
D440	71	98	156.151	C10H20O	Cyclohexanol, 1-methyl-4-(1-methylethyl)-, cis-	Terpenoids	3901-95-9	227624	236186	250773	271039	200755	200315	220630	293868	281395	265193	250288	299751	413992	468063	416868	467904	303128	314333	--	--
XMW1219	83	101	156.115	C9H16O2	2-Butenoic acid, 2-methyl-, 2-methylpropyl ester, (E)-	Ester	61692-84-0	54249.3	51396.6	38219.9	36414.3	201751	104231	36387.7	55672.2	54465.1	64044.7	67246.2	76005.6	81162	79002.4	107062	118435	110783	96408.9	--	--
XMW0969	83	101	156.115	C9H16O2	2-Butenoic acid, 2-methyl-, 2-methylpropyl ester	Ester	66917-61-1	54146.8	42300.1	35180.4	38837	216665	92514.1	31568.8	56742.1	55311.1	68627.8	62406.3	60264.3	51670.8	55827.5	68451.7	141053	98351	87668.8	--	--
NMW0207	156	141	156.094	C12H12	Naphthalene, 1,8-dimethyl-	Aromatics	569-41-5	15384.9	13096.4	9612.49	12124.1	29345.8	17407.2	11063.2	12551.1	11849.3	15907.2	12674.4	8738.68	13765.7	15705	17337.4	18857.9	12593.7	14278.7	C14703	--
NMW0235	156	127	156.058	C11H8O	1-NaphthalenecarboxAldehyde	Aldehyde	66-77-3	83392.2	74806.9	67690.9	71727.3	50145	73379.8	67979.5	90032.4	81341.7	83510.1	80629.8	95703	68389.4	65538.6	74906.3	79628	77835.4	72553.2	C14090	--
XMW1339	70	71	154.172	C11H22	Cyclohexane, (1,1-dimethylpropyl)-	Hydrocarbons	31797-64-5	569576	574141	502875	521001	595375	641388	520159	661849	763126	874333	741350	822636	1.56795e+06	2.09288e+06	1.63958e+06	1.87552e+06	998254	1.16788e+06	--	--
KMW0257	136	93	154.136	C10H18O	Bicyclo[3.1.0]hexan-2-ol, 2-methyl-5-(1-methylethyl)-, (1.alpha.,2.beta.,5.alpha.)-	Terpenoids	15537-55-0	10709.9	7175.68	8888.41	9509.99	9	9	8090.99	9020.36	7645.35	7261.74	8738.75	10427.6	11902.3	9942.95	12857.7	11192.8	11549.7	9018.7	C02462	ko00902,ko01100,ko01110
NMW0062	112	69	154.136	C10H18O	Cyclohexanone, 5-methyl-2-(1-methylethyl)-, cis-	Terpenoids	491-07-6	370713	368431	313736	339843	374917	372511	303073	335380	321403	336622	311718	319985	323835	350118	325010	340286	320904	318441	C11952	ko00902,ko01110
KMW0460	69	41	154.136	C10H18O	Geraniol	Terpenoids	106-24-1	226164	189831	154541	176892	306055	240908	153757	150706	193841	230212	245260	257446	238038	387357	371096	453884	234673	287473	C01500	ko00902,ko01100,ko01110
XMW0072	59	81	154.136	C10H18O	Cyclohexanemethanol, .alpha.,.alpha.-dimethyl-4-methylene-	Alcohol	7299-42-5	56555.1	54516	46909.5	45702.5	89100.6	97312.3	46780.7	56680.2	67552	76358.6	77720.2	70673.1	93646.7	89368	104947	127097	92357.3	108008	--	--
D299	69	41	154.136	C10H18O	Ethanol, 2-(3,3-dimethylcyclohexylidene)-, (Z)-	Terpenoids	26532-23-0	1.09002e+06	1.20201e+06	685091	995300	843551	632823	504137	754660	583870	676408	542906	669150	431808	753134	526129	554539	575972	567480	--	--
KMW0385	93	107	154.136	C10H18O	2-methyl-5-(1-methylethenyl)-Cyclohexanol	Terpenoids	619-01-2	1.16927e+06	1.13965e+06	866597	941266	1.15688e+06	1.27889e+06	928095	991537	1.00042e+06	1.0869e+06	1.10129e+06	1.04118e+06	941684	1.2144e+06	987918	1.20123e+06	942213	1.09336e+06	C18017	--
XMW0122	83	55	154.136	C10H18O	Cyclohexanol, 2-methyl-3-(1-methylethenyl)-, (1.alpha.,2.alpha.,3.alpha.)-	Alcohol	54244-81-4	5.03019e+06	4.94687e+06	3.70716e+06	4.09806e+06	4.64742e+06	4.85674e+06	3.79205e+06	3.78224e+06	3.98608e+06	4.41362e+06	4.11571e+06	3.907e+06	3.68593e+06	4.75744e+06	3.86309e+06	4.48661e+06	3.85765e+06	4.27197e+06	--	--
KMW0357	71	69	154.136	C10H18O	Bicyclo[2.2.1]heptan-2-ol, 2,3,3-trimethyl-	Alcohol	465-31-6	18397.5	21855.1	12718.6	15683.1	6568.55	17253.4	10898.3	10938.6	8197.43	11000.9	17153.1	14076	6755.63	13034.4	10808.5	18166.7	12721.5	15887.9	--	--
D306	85	41	154.136	C10H18O	1,5-Heptadien-4-ol, 3,3,6-trimethyl-	Terpenoids	27644-04-8	77661.3	84196.1	56707.1	67481.6	103012	106963	79698.6	87792.9	130004	133622	105950	115202	88596.4	91571.2	113362	126996	117570	127147	--	--
KMW0301	93	43	154.136	C10H18O	Bicyclo[3.1.0]hexan-2-ol, 2-methyl-5-(1-methylethyl)-, (1.alpha.,2.alpha.,5.alpha.)-	Terpenoids	17699-16-0	338099	329302	295907	284488	9	9	267446	217079	194430	179241	186862	225345	149762	161491	180225	226039	194455	162220	--	--
KMW0299	139	69	154.136	C10H18O	trans-Rose oxide	Terpenoids	876-18-6	127101	125069	180278	189899	92718.8	87662.4	146777	201195	151543	129511	119050	171590	184902	148761	154402	116511	154666	119482	--	--
D167	95	110	154.136	C10H18O	1,7,7-Trimethylbicyclo[2.2.1]heptan-2-ol	Alcohol	10385-78-1	315486	315871	309803	338504	180437	143798	257102	357738	295070	287237	276568	347037	368772	356289	379929	306566	372377	264466	--	--
D348	68	67	154.136	C10H18O	Cyclobutaneethanol, 1-methyl-2-(1-methylethenyl)-, cis-	Terpenoids	30820-22-5	394318	381243	257057	304225	422719	284164	207723	232238	219761	232623	239331	229309	146265	219320	167764	191076	240736	248424	--	--
XMW1074	93	111	154.136	C10H18O	1-Cyclopentene-1-methanol, 2-methyl-5-(1-methylethyl)-	Alcohol	80113-82-2	1.16927e+06	1.11306e+06	857493	938790	1.15688e+06	1.24005e+06	874864	985346	1e+06	1.0869e+06	1.14876e+06	1.0768e+06	956534	1.20686e+06	952641	1.08381e+06	942213	1.04873e+06	--	--
KMW0313	112	41	154.136	C10H18O	Cyclohexanone, 5-methyl-2-(1-methylethyl)-, trans-	Terpenoids	89-80-5	350004	350430	291924	322039	402893	362554	287683	306313	281936	302736	272951	290113	310034	311202	301966	316166	299498	310519	C00843	ko00902,ko01110
XMW0089	84	41	154.136	C10H18O	4-Decenal, (E)-	Aldehyde	65405-70-1	1.27924e+06	1.26214e+06	967433	1.05245e+06	1.17847e+06	1.23655e+06	982485	990414	1.03846e+06	1.11955e+06	1.07661e+06	999182	936495	1.23974e+06	980968	1.13897e+06	981841	1.07232e+06	--	--
KMW0277	97	98	154.082	C9H14S	Thiophene, 2-pentyl-	Heterocyclic compound	4861-58-9	9	9	9	9	9	372733	9	29355.1	36033.2	41800.1	43161	36229.9	52727.3	48460.7	69234.8	130129	48159.2	69428.4	--	--
XMW1131	126	67	154.063	C8H10O3	2,5-Furandione, 3-methyl-4-propyl-	Ketone	16493-20-2	927536	926518	776642	833933	971356	916210	736418	808197	759307	816622	744410	791684	805564	878675	777476	836630	781438	786122	--	--
XMW0503	154	98	154.063	C8H10O3	2-Acetyl-1,3-cyclohexanedione	Ketone	4056-73-9	15505.7	27338.7	17800.7	24709.2	36084.7	23052.6	23704.7	24709.4	25312.1	24910.8	21969.1	24644.2	22357.3	27626.6	23951.5	35172.3	25805.8	26001.8	--	--
NMW0234	55	110	154.027	C7H6O4	Patulin	Alcohol	149-29-1	78809.9	76960.2	63046.6	64051.2	95623.4	86600	58108.5	75980	47104.4	75352.9	70499	75281.1	66970.8	68569.6	113133	103814	71945.9	77710.7	C16748	--
XMW1340	153	154	153.991	C7H6S2	Thieno[2,3-b]thiophene,2-methyl-	Heterocyclic compound	13393-75-4	37752.7	46766.8	34356	39061	56282.4	33891.1	30835.6	34086.1	33316.2	34660.1	20899.9	29743.5	37267.3	36752.5	38562	44836.5	43618.4	45901.8	--	--
XMW0942	153	123	153.054	C6H7N3O2	4-Nitro-1,3-phenylenediAmine	Amine	5131-58-8	123961	139895	154086	171323	61491.9	127577	99507.2	125581	104809	139178	138502	146777	123838	127100	61427.8	61295.7	108647	92815.2	--	--
WMW0082	41	55	152.157	C11H20	1,10-Undecadiene	Hydrocarbons	13688-67-0	31588.7	33777.8	24230.1	15739.9	84670.5	65971.4	21620.2	12021.5	28595.8	35569	13663.7	31931	36472	22348.9	31717.9	37649.4	43168.9	38252.4	--	--
XMW0663	109	96	152.131	C9H16N2	3,5-Dimethyl-1-butylpyrazole	Heterocyclic compound	2655-37-0	1.64252e+06	1.64792e+06	1.22136e+06	1.30249e+06	1.45668e+06	1.60185e+06	1.17589e+06	1.20059e+06	1.27808e+06	1.42353e+06	1.31748e+06	1.16631e+06	1.18587e+06	1.5055e+06	1.20351e+06	1.3509e+06	1.20794e+06	1.37492e+06	--	--
XMW0913	109	81	152.12	C10H16O	cis-Chrysanthenol	Phenol	55722-60-6	2.49897e+06	2.46171e+06	2.15897e+06	2.34955e+06	2.6856e+06	2.45186e+06	2.01374e+06	2.19047e+06	2.06789e+06	2.24082e+06	2.08154e+06	2.15422e+06	2.16609e+06	2.35179e+06	2.16632e+06	2.26504e+06	2.1822e+06	2.1437e+06	--	--
XMW0489	59	94	152.12	C10H16O	p-Mentha-1(7),2-dien-8-ol	Terpenoids	65293-09-6	56974.2	53268.6	44067.7	43586.5	89100.6	97312.3	46780.7	56873.2	67552	75157.7	77720.2	71922.2	98678.8	89594.3	107897	127097	91892.9	109168	--	--
XMW1448	137	109	152.12	C10H16O	3,6-Dimethyl-2,3,3a,4,5,7a-hexahydrobenzofuran	Heterocyclic compound	70786-44-6	31719.7	29640.9	22459.2	24459.4	37810.5	37123.8	24174.3	23505.2	24887.7	27483.3	26658.4	26362.1	22822.3	30316.8	23329.7	28249.9	23100.1	26271.2	--	--
D311	109	81	152.12	C10H16O	3-p-Menthen-7-al	Aldehyde	27841-22-1	2.49829e+06	2.46123e+06	2.15815e+06	2.35141e+06	2.55839e+06	2.45186e+06	2.01319e+06	2.18869e+06	2.12398e+06	2.25728e+06	2.09141e+06	2.20726e+06	2.16968e+06	2.36486e+06	2.2296e+06	2.33295e+06	2.20508e+06	2.16503e+06	--	--
D370	79	81	152.12	C10H16O	(Z)-2,2-Dimethyl-3-(3-methylpenta-2,4-dien-1-yl)oxirane	Hydrocarbons	33281-83-3	1.05907e+06	1.08586e+06	840430	826344	144319	169036	881252	1.169e+06	1.18128e+06	1.40878e+06	1.45094e+06	1.33187e+06	891426	1.45147e+06	1.70025e+06	1.88074e+06	1.22317e+06	1.1961e+06	--	--
XMW1137	109	67	152.12	C10H16O	Ethanone, 1-(1,3-dimethyl-3-cyclohexen-1-yl)-	Terpenoids	51733-68-7	2.49897e+06	2.46217e+06	2.15844e+06	2.35846e+06	2.65022e+06	2.45246e+06	2.01374e+06	2.18847e+06	2.12323e+06	2.24256e+06	2.08145e+06	2.20822e+06	2.1659e+06	2.3634e+06	2.15639e+06	2.26478e+06	2.1822e+06	2.1437e+06	--	--
KMW0482	81	41	152.12	C10H16O	2,4-Decadienal, (E,E)-	Aldehyde	25152-84-5	614222	559439	615401	597790	970863	874879	596080	697584	733538	691946	665947	658845	1.12835e+06	959803	1.44023e+06	1.61504e+06	1.03237e+06	1.19195e+06	--	--
WMW0011	81	67	152.12	C10H16O	Cyclohexanone, 5-methyl-2-(1-methylethenyl)-	Terpenoids	529-00-0	381651	379294	252140	269538	147328	136596	184098	276723	152205	260387	254850	156323	171897	245391	157574	200228	198986	207715	--	--
QWM0003	68	67	152.12	C10H16O	2H-Pyran, 3,6-dihydro-4-methyl-2-(2-methyl-1-propenyl)-	Terpenoids	1786-08-9	78831.2	79096.9	72228.6	76961.6	99797.1	86990.6	69766.5	75780.4	69186.2	74026	68831.4	69399.9	71674.2	91988.1	85082.7	63937.2	82229.8	63598.9	--	--
KMW0386	67	95	152.12	C10H16O	cis-Dihydrocarvone	Terpenoids	3792-53-8	1.57207e+06	1.55034e+06	1.1805e+06	1.29368e+06	1.54699e+06	1.59969e+06	1.22244e+06	1.23017e+06	1.27548e+06	1.38488e+06	1.31733e+06	1.25544e+06	1.19285e+06	1.50201e+06	1.1573e+06	1.32711e+06	1.23005e+06	1.29189e+06	--	--
WMW0221	81	41	152.12	C10H16O	Bicyclo[3.1.0]hexan-3-one, 4-methyl-1-(1-methylethyl)-	Terpenoids	1125-12-8	7.99047e+06	7.3488e+06	4.64672e+06	5.31648e+06	1.30651e+07	9.41223e+06	7.68958e+06	5.80927e+06	6.0721e+06	7.6742e+06	6.82734e+06	6.5375e+06	7.47832e+06	8.88795e+06	9.79075e+06	1.17194e+07	9.37329e+06	1.17883e+07	--	--
NMW0082	84	83	152.12	C10H16O	(-)-trans-Isopiperitenol	Terpenoids	74410-00-7	1.29218e+06	1.2939e+06	986207	1.09725e+06	1.21972e+06	1.25054e+06	987646	1.00633e+06	1.05353e+06	1.13956e+06	1.08149e+06	1.03068e+06	966115	1.21791e+06	1.01143e+06	1.14468e+06	1.01728e+06	1.09699e+06	C01123	ko00902,ko01110
XMW0531	55	69	152.12	C10H16O	Bicyclo[3.1.1]heptan-3-one, 2,6,6-trimethyl-, (1.alpha.,2.beta.,5.alpha.)-	Terpenoids	15358-88-0	134532	148867	117041	137286	9	100772	9	103921	89960	100813	93438	106192	57933.2	101464	50166.7	56595.6	72875.5	67537.1	--	--
KMW0428	82	110	152.12	C10H16O	2-Cyclohexen-1-one, 3-methyl-6-(1-methylethyl)-	Heterocyclic compound	89-81-6	236735	221266	80119.5	72494.8	108807	54646.4	62174.3	41598.5	44556.8	66626.5	45399	42145.2	88703.7	77742.9	132006	153876	72052.5	93475.8	--	--
XMW0783	95	152	152.12	C10H16O	1-Adamantanol	Alcohol	768-95-6	1.65914e+07	1.6602e+07	1.47532e+07	1.59156e+07	1.75242e+07	1.70227e+07	1.39458e+07	1.56482e+07	1.43966e+07	1.50783e+07	1.40822e+07	1.49416e+07	1.48103e+07	1.59012e+07	1.46516e+07	1.53395e+07	1.47258e+07	1.43489e+07	--	--
WMW0014	55	69	152.12	C10H16O	Pinocamphone	Terpenoids	547-60-4	784049	738509	666892	713265	845137	759149	548008	687791	670438	663207	547134	681293	660756	609046	724816	538953	702011	655674	--	--
XMW0764	68	79	152.12	C10H16O	(S)-(-)-(4-Isopropenyl-1-cyclohexenyl)methanol	Terpenoids	18457-55-1	83030.4	109142	92209.4	97627.9	198622	197791	108497	192316	141625	166275	129169	149410	140745	159823	93902.3	112035	103623	139128	C02452	ko00902,ko00903,ko01110
XMW0187	71	82	152.12	C10H16O	1,5,7-Octatrien-3-ol, 3,7-dimethyl-	Alcohol	29957-43-5	36310	34273.7	22704.8	21268.1	29354.9	26327.2	25201.4	34349	27052.2	33181.9	25870.1	24281.8	25127	23401.1	30529.7	25988.8	26078.5	24355.3	--	--
KMW0329	95	41	152.12	C10H16O	Camphor	Terpenoids	76-22-2	299030	281212	327380	353189	251044	208609	265926	338534	282759	227596	263264	321291	347229	314117	302604	285943	312509	257181	C00809	--
XMW0209	79	91	152.12	C10H16O	1,4-Cyclohexadiene-1-methanol, 4-(1-methylethyl)-	Alcohol	22539-72-6	335278	304430	303502	292402	441780	398766	329741	341808	354442	378157	358729	379588	515257	443330	636230	692421	444544	499042	--	--
NMW0074	79	91	152.12	C10H16O	Bicyclo[3.1.1]hept-2-ene-2-methanol, 6,6-dimethyl-	Terpenoids	515-00-4	729634	706815	539078	584130	840928	838668	604064	590984	617948	668426	620104	595686	642759	758577	418157	460232	608121	681663	C11938	ko00903
NMW0046	92	55	152.12	C10H16O	Bicyclo[3.1.1]heptan-3-ol, 6,6-dimethyl-2-methylene-, [1S-(1.alpha.,3.alpha.,5.alpha.)]-	Terpenoids	547-61-5	247295	260377	202273	244096	27706.8	40065.5	183791	223242	179897	219784	162892	198387	196038	215040	247808	280349	226879	196688	C11941	ko00903
KMW0181	109	79	152.12	C10H16O	2,3-Dehydro-1,8-cineole	Terpenoids	92760-25-3	30808	29800.6	24243.2	27279.4	35927	31124.5	20937.8	21177.5	24039.7	25814.7	24650.3	20653	13908.5	16685.2	27883.2	35810.3	22635.2	25084.6	--	--
XMW0766	81	67	152.12	C10H16O	Cyclohexanone, 5-methyl-2-(1-methylethylidene)-	Terpenoids	15932-80-6	563713	573040	321491	338753	474648	500908	349181	428588	409039	450648	401276	422587	340490	411327	362469	441048	387696	455826	--	--
XMW0634	79	91	152.12	C10H16O	1,5-Cyclohexadiene-1-methanol, 4-(1-methylethyl)-	Terpenoids	19876-45-0	708497	705382	538874	583912	845392	837828	604062	585939	616469	664795	618333	592141	642782	757761	380147	460232	615707	674603	--	--
D329	79	81	152.12	C10H16O	Myroxide	Terpenoids	28977-57-3	226060	238483	252293	235239	138246	148189	243045	298765	288619	391933	330582	340564	304425	316856	354848	389002	271221	427010	--	--
KMW0328	94	108	152.12	C10H16O	(+)-(E)-Limonene oxide	Terpenoids	6909-30-4	184641	223008	216989	268985	126714	112558	180581	231863	215417	204593	182242	219535	259193	249647	221954	173709	219271	176191	--	--
XMW0734	137	152	152.047	C8H8O3	Ethanone, 1-(2,4-dihydroxyphenyl)-	Ketone	89-84-9	7556.24	6588.21	8723.78	8409.33	6479.71	6935.85	5701	10194.1	11971.5	11890.1	8886.4	4381.7	6992.66	7098.94	23114.3	23806.9	6465.37	11129.5	C03663	--
XMW0973	136	151	151.1	C9H13NO	Ketone, methyl 2,4,5-trimethylpyrrol-3-yl	Ketone	19005-95-9	141892	136998	111368	122663	161427	148379	127932	120513	122902	179778	156623	97387.1	93284.7	125747	136932	149212	143477	151890	--	--
KMW0503	119	92	151.063	C8H9NO2	Methyl anthranilate	Ester	134-20-3	172892	170357	161459	172148	169670	167858	150231	164916	154290	140082	144978	145435	158283	172810	149040	139730	136774	146998	C20634	--
NMW0120	135	107	150.104	C10H14O	Phenol, p-tert-butyl-	Phenol	98-54-4	1952.21	4026.89	9	9	6288.98	4969.53	862.95	2467.33	1576.35	1525.16	1399.44	130.261	1727.24	2340.49	4698.28	4235.08	6282.07	6711.77	C14200	--
XMW0726	121	77	150.104	C10H14O	Benzene, (1-methoxypropyl)-	Aromatics	59588-12-4	2.37214e+06	2.9299e+06	8.01965e+06	8.46692e+06	160846	230017	8.76306e+06	7.35801e+06	6.94449e+06	6.95846e+06	7.58652e+06	8.05756e+06	5.43507e+06	5.5352e+06	7.34982e+06	2.31139e+06	6.8464e+06	5.69615e+06	--	--
NMW0006	107	150	150.104	C10H14O	2-Cyclohexen-1-one, 3-methyl-6-(1-methylethylidene)-	Terpenoids	491-09-8	9.9643e+06	9.86891e+06	8.80919e+06	9.40674e+06	1.0338e+07	1.00726e+07	8.39922e+06	9.23691e+06	8.70677e+06	8.96237e+06	8.32955e+06	8.8499e+06	8.9883e+06	9.63159e+06	8.612e+06	9.03446e+06	8.65832e+06	8.46655e+06	C01951	--
NMW0112	135	107	150.104	C10H14O	Phenol, 2-(1,1-dimethylethyl)-	Phenol	88-18-6	67542.9	59177.9	61048.8	57553.7	86945.7	89630.1	70206.3	70377.6	72714.6	73711	75005.4	75959.4	109723	96481.7	143033	148519	117132	114372	C14130	--
WMW0005	108	81	150.104	C10H14O	Pinocarvone	Terpenoids	30460-92-5	223011	265405	246532	256434	246337	190030	217751	242840	222503	272306	220652	238375	250731	255166	291476	217522	246702	217229	C09884	ko00903
XMW0615	135	107	150.104	C10H14O	Phenol, m-tert-butyl-	Phenol	585-34-2	18301.6	22674.9	32520.3	21217.1	28403.1	19091.4	32130.3	22923.9	22634.9	21019.6	21010.8	24021.8	30124.9	23410.1	44053.1	46156.7	25303.5	31549.1	C14188	--
KMW0489	68	79	150.104	C10H14O	1-Cyclohexene-1-carboxAldehyde, 4-(1-methylethenyl)-, (S)-	Aldehyde	18031-40-8	610525	611065	362579	375211	511305	529770	381561	460198	441046	465070	426498	439270	354019	429200	345571	398886	378468	453454	--	--
KMW0418	79	107	150.104	C10H14O	(1R)-(-)-Myrtenal	Aldehyde	18486-69-6	1.07171e+06	1.16541e+06	883815	879809	562110	415043	881252	1.20883e+06	1.11156e+06	1.22404e+06	1.18781e+06	1.33187e+06	941665	1.34837e+06	1.81258e+06	2.05971e+06	1.35838e+06	1.25667e+06	--	--
NMW0073	79	107	150.104	C10H14O	Bicyclo[3.1.1]hept-2-ene-2-carboxaldehyde, 6,6-dimethyl-	Terpenoids	564-94-3	701233	715778	539421	545780	535771	837013	607132	593226	622089	664795	621746	592141	634601	744172	382147	840801	608121	674980	C11939	ko00903
KMW0479	107	91	150.104	C10H14O	1,3-Cyclohexadiene-1-carboxaldehyde, 2,6,6-trimethyl-	Terpenoids	116-26-7	539585	536803	394672	434801	528007	574876	431883	440515	428915	475714	457504	429210	398293	514400	425053	477225	427601	445724	C17062	--
KMW0413	82	54	150.104	C10H14O	(-)-Carvone	Terpenoids	6485-40-1	247680	219108	92041.7	91086.3	133648	81022.3	77126.2	55818	61626.3	80901.1	55431.1	57996.2	81156.4	81591.8	126611	163921	81340.1	90861.9	C01767	ko00902,ko00903,ko01110
NMW0121	135	150	150.104	C10H14O	Phenol, 2-methyl-5-(1-methylethyl)-	Phenol	499-75-2	19901.1	16504.2	21979.2	16255.2	23918.4	19013.6	22306.4	22227	21508.2	21591.9	20197.7	25200.6	28350.2	28183.1	36224.6	47746.1	24871.3	29438.7	C09840	--
XMW0968	107	150	150.104	C10H14O	4,7,7-Trimethylbicyclo[4.1.0]hept-3-en-2-one	Ketone	81800-50-2	226230	196931	230660	255016	309056	285337	233487	269924	234600	249300	239159	287353	348493	296200	483742	544290	309679	343485	--	--
NMW0007	107	91	150.104	C10H14O	2,4-Cycloheptadien-1-one, 2,6,6-trimethyl-	Terpenoids	503-93-5	172419	159023	130550	124873	193758	149995	147621	126425	145912	167256	148223	119441	134274	148897	157014	213216	136428	190632	C16955	--
XMW0025	121	93	150.068	C9H10O2	Paroxypropione	Ketone	70-70-2	425695	355220	370322	416347	437898	379406	343689	387506	394997	405667	363137	311946	400016	362258	347800	350177	356844	298402	C13342	--
XMW1088	135	150	150.068	C9H10O2	4-Hydroxy-2-methylacetophenone	Ketone	875-59-2	8073.12	8435.38	6029.35	5233.14	18856	29476.9	9498.23	17430.7	15310.7	13835.9	11952.1	10499.4	113718	102898	45986.4	67757.4	36820.4	35145.1	--	--
D74	135	150	150.068	C9H10O2	4-Acetylanisole	Ketone	100-06-1	412591	388874	359233	385266	438518	428581	350497	374706	368272	349964	352656	373250	366805	329827	338374	323925	326421	327276	--	--
KMW0373	105	77	150.068	C9H10O2	Benzoic acid, ethyl ester	Ester	93-89-0	326534	343351	253893	282601	575084	436674	236014	292696	249361	279195	239388	211794	269026	257571	255560	350406	287661	292937	--	--
NMW0138	149	150	150.032	C8H6O3	Piperonal	Aldehyde	120-57-0	15449.2	7859.74	15949.6	15582.4	18578.4	17358	11135.4	23357.1	13936.7	21751.8	17258	12550.3	24208	19646.1	28930.4	40941.8	20703.2	30644.1	C10812	--
NMW0143	134	149	149.12	C10H15N	BenzenAmine, 2,6-diethyl-	Amine	579-66-8	151587	142349	151349	143276	140605	131117	135566	145530	132414	133641	128752	140348	145430	158474	133679	127429	133124	128060	C11001	--
D275	134	72	149.12	C10H15N	BenzenemethanAmine, N,N,.alpha.-trimethyl-	Amine	2449-49-2	512482	496514	408004	440990	634536	545900	395756	387989	379181	395427	377402	374787	420529	400193	393731	415052	369938	399335	--	--
NMW0135	91	65	149.03	C8H7NS	Thiocyanic acid, phenylmethyl ester	Sulfur compounds	3012-37-1	299901	321036	279089	301660	306501	297504	284446	290494	274005	272034	274122	283045	281172	304465	255090	260478	278690	270646	C02660	--
XMW0941	91	105	148.125	C11H16	exo-7-(trans-1-Propenyl)bicyclo[4.2.0]oct-1(2)-ene	Hydrocarbons	107983-42-6	4.65753e+06	4.65826e+06	3.47389e+06	3.87265e+06	5.69108e+06	3.18335e+06	3.3424e+06	2.67505e+06	2.69057e+06	3.25697e+06	2.89874e+06	3.15485e+06	5.05633e+06	6.03639e+06	5.01728e+06	6.01519e+06	4.22163e+06	4.7565e+06	--	--
XMW0926	133	105	148.089	C10H12O	Ethanone, 1-(2,4-dimethylphenyl)-	Ketone	89-74-7	89018.4	85236	56277.2	48850.6	300173	114828	67128.8	54356.4	65458.1	84529.9	63844.9	58850.7	73868.3	78442.3	81446.6	145069	83348	119140	--	--
KMW0452	133	105	148.089	C10H12O	4-(1-methylethyl)-Benzaldehyde	Terpenoids	122-03-2	11442.4	8574.81	8963.95	9286.98	14821.5	7296.6	9285.49	10681.3	13233.8	10586.6	12385.4	16247.4	16190.6	10851.4	16352.7	15107.7	12242.1	9819.68	C06577	ko01100
XMW0550	148	41	148.075	C7H8N4	N-Cyanomethyl-2-cyanimino-pyrrolidine	Heterocyclic compound	134881-46-2	178660	131632	223393	267321	178693	196272	191153	304265	298046	276833	181598	185521	247099	207586	520043	403062	342055	296141	--	--
XMW1322	148	120	148.039	C6H4N4O	7(1H)-Pteridinone	Heterocyclic compound	2432-27-1	1.08735e+06	1.05074e+06	1.06848e+06	1.03453e+06	995144	1.06571e+06	1.00033e+06	1.17481e+06	1.06159e+06	982606	1.04792e+06	1.03627e+06	1.21338e+06	1.1703e+06	1.0095e+06	1.01252e+06	1.14183e+06	1.09464e+06	--	--
XMW0533	147	148	148.035	C9H8S	3-Methylbenzothiophene	Heterocyclic compound	1455-18-1	29347.2	25414.9	14513.9	23231.5	31619.8	27521	29080.7	18568.6	20339.3	34440.3	19418.4	21789.7	22228.1	21741.7	24148.6	30034.1	27799.8	22384.4	--	--
NMW0080	55	97	146.131	C8H18O2	1,2-Octanediol	Alcohol	1117-86-8	666664	639089	399469	415060	626968	587352	423198	502088	491620	514268	472479	498413	420308	498659	408472	439927	432238	500654	C14273	--
GMW0113	41	39	146.022	C6H10S2	Diallyl disulphide	Sulfur compounds	2179-57-9	19524.2	18684.9	28366	18679	28321	27043	34574.8	20235.7	46322.2	59850.7	39987.1	40104.9	19250.6	21590.2	39352	53545.6	48110.9	36784.4	C08369	--
NMW0355	144	145	145.053	C9H7NO	1H-Indole-3-carboxaldehyde	Heterocyclic compound	487-89-8	14890.8	9609.97	11708.3	12388.2	11937.1	12128.1	10311.2	9550.28	13047.2	9711.3	10295.5	9484.86	13360	15070.3	9987.84	20035.3	12423.1	10065.3	C08493	--
KMW0376	45	69	144.151	C9H20O	2-Nonanol	Alcohol	628-99-9	36224.6	31355.5	22270	23198.5	28592.1	29214.2	24201.8	25190.5	27479.2	32682.5	24970.4	24824.6	21083.8	23505.6	27898.6	34423.2	28843.7	37018.5	--	--
KMW0344	56	55	144.151	C9H20O	1-Nonanol	Alcohol	143-08-8	96162.3	87866.2	58890.4	47819.5	121213	102257	46668.5	52992.4	64350.9	71679.9	43367.8	48325.7	82645.8	58698.7	57863.3	125434	97137.7	31289.7	C14696	--
XMW0887	57	43	144.115	C8H16O2	Butanoic acid, 2-methyl-, propyl ester	Ester	37064-20-3	6.90211e+06	6.75713e+06	6.26958e+06	6.17353e+06	9.67721e+06	1.4932e+07	7.23581e+06	9.09603e+06	1.0854e+07	1.18581e+07	1.19268e+07	9.78964e+06	9.0511e+06	1.03832e+07	1.19717e+07	1.37581e+07	1.11041e+07	1.28537e+07	--	--
XMW1292	71	56	144.115	C8H16O2	Butanoic acid, 2-methylpropyl ester	Ester	539-90-2	414737	282671	373821	348053	643346	822267	401484	517107	675479	764881	692267	554079	577445	628026	707646	732737	601884	723670	--	--
KMW0464	60	73	144.115	C8H16O2	Octanoic Acid	Acid	124-07-2	20097.4	10317	16211	8521.51	5990.2	9635.4	10979.4	13718.9	14926.6	11679.9	12730.2	16612.5	11479.5	13930.2	13337.7	14472.7	12413.2	15631	C06423	ko00061,ko00785,ko01100,ko01240
XMW0299	71	43	144.115	C8H16O2	Butanoic acid, butyl ester	Ester	109-21-7	335298	435077	219336	229531	419951	322060	312905	236995	287426	294400	311502	256422	182748	302055	241685	265178	229285	309500	--	--
WMW0109	71	43	144.115	C8H16O2	Propanoic acid, 2-methyl-, 2-methylpropyl ester	Ester	97-85-8	2.09686e+06	2.47406e+06	1.85625e+06	2.12205e+06	9	9	1.87332e+06	1.9582e+06	1.80101e+06	1.78444e+06	1.80558e+06	2.06653e+06	1.98086e+06	1.97166e+06	2.00578e+06	2.14948e+06	2.01948e+06	1.76984e+06	--	--
NMW0229	144	115	144.058	C10H8O	2-Naphthalenol	Aromatics	135-19-3	5232.62	4335.27	4460.2	4893.14	5932.58	10463.3	6383.17	11439.8	13363	11503.6	9709.37	9049.96	8879.73	9401.93	13180.6	14109.9	10509.5	10898	C11713	--
XMW1234	99	57	144.053	C5H8N2O3	(2E)-2-(Acetylhydrazono)propanoic acid	Nitrogen compounds	64096-81-7	10868.5	10012.5	10192.3	11633.2	7422.03	8145.46	8791.11	5325.79	7218.08	8763.49	9315.13	10933.2	6882.23	9408.21	8539.01	8440.82	10186	8557.15	--	--
XMW0240	57	71	142.172	C10H22	3-Ethyl-3-methylheptane	Hydrocarbons	17302-01-1	6.80965e+06	6.59831e+06	5.93136e+06	5.99251e+06	9.3146e+06	1.41355e+07	6.95307e+06	8.61322e+06	1.19208e+07	1.22665e+07	1.14714e+07	9.43373e+06	9.46775e+06	1.07086e+07	1.15392e+07	1.32508e+07	1.15632e+07	1.26591e+07	--	--
XMW0605	57	41	142.172	C10H22	Heptane, 3-ethyl-2-methyl-	Hydrocarbons	14676-29-0	6.87331e+06	6.45858e+06	5.80398e+06	6.05996e+06	17060.2	1.31006e+07	6.97838e+06	8.62242e+06	1.1726e+07	1.23013e+07	1.12962e+07	9.55876e+06	9.59112e+06	1.06315e+07	1.16595e+07	1.32605e+07	1.14256e+07	1.25041e+07	--	--
KMW0208	57	43	142.172	C10H22	Decane	Hydrocarbons	124-18-5	529221	597287	384862	401346	602477	540417	475413	383634	429066	479454	433952	426223	308243	405488	377377	444176	411218	492518	--	--
WMW0066	41	67	142.136	C9H18O	6-Nonen-1-ol, (E)-	Alcohol	31502-19-9	57125.9	32233.1	14179	13035.8	52383.7	58830.6	13376.5	20971.8	28031.6	38784.2	27717.4	17593.5	11367.5	36585.9	27072	39429.5	25152.7	23285.6	--	--
WMW0062	55	68	142.136	C9H18O	3-Nonen-1-ol, (Z)-	Alcohol	10340-23-5	752526	639296	703044	713486	879422	770308	503932	694925	668702	663207	485136	684923	672021	603967	512071	484607	577146	457607	--	--
w15	57	41	142.136	C9H18O	2-Nonen-1-ol	Alcohol	22104-79-6	112515	105732	62106.6	67436.2	112600	104601	84350	79036.2	80449.7	89364.1	75309.5	69429.2	57196.4	59555.3	71841.7	73955.7	78723.8	72023.7	--	--
WMW0104	69	55	142.136	C9H18O	Cyclooctanemethanol	Alcohol	3637-63-6	50032.9	24995.9	31294.1	35938.8	74433.3	29770.4	43926.9	42689.6	70691.3	44231.1	77102	70587.6	9	47266.5	52485.7	86298.5	48762.9	42381	--	--
KMW0196	82	67	142.099	C8H14O2	3-Hexen-1-ol, acetate, (Z)-	Ester	3681-71-8	176642	150324	143569	122819	252680	466399	197886	278667	365225	396516	342374	268708	521800	441941	795710	760521	624856	696134	C19757	ko00592,ko01110
XMW0408	55	97	142.099	C8H14O2	1-Methylcyclohexylcarboxylic Acid	Acid	1123-25-7	650797	629800	398729	411676	450965	547466	420016	499313	485801	504604	467682	493037	310097	483472	307131	358949	418829	403932	--	--
XMW0434	67	82	142.099	C8H14O2	4-Hexen-1-ol, acetate	Others	72237-36-6	930466	693339	617492	563156	1.44386e+06	1.92404e+06	887593	1.12994e+06	1.50347e+06	1.68304e+06	1.42865e+06	1.14718e+06	1.81139e+06	1.76027e+06	3.05978e+06	3.35678e+06	2.63183e+06	2.7734e+06	--	--
KMW0321	55	87	142.099	C8H14O2	Cyclohexanecarboxylic acid, methyl ester	Ester	4630-82-4	13254.3	14891.3	47633.9	9	9	127044	9	85668	20192.3	44023.1	10521.6	89289.9	37027.8	29179.8	220772	229774	91727	107373	--	--
XMW1332	71	43	142.099	C8H14O2	2,2'-Bifuran, octahydro-	Heterocyclic compound	1592-33-2	34407	35324.8	28086.5	33849.9	17618.9	48334.3	37331.3	34960.2	64790.9	68610.1	54713.5	69867.4	29017.2	36009.9	56843.7	59069.4	56728.4	56585	--	--
KMW0383	97	57	142.063	C7H10O3	2(5H)-Furanone, 5-ethyl-3-hydroxy-4-methyl-	Ketone	698-10-2	1.81211e+06	1.77033e+06	1.33436e+06	1.48245e+06	1.67467e+06	1.69723e+06	1.38284e+06	1.38954e+06	1.44842e+06	1.59535e+06	1.4946e+06	1.42091e+06	1.32663e+06	1.7206e+06	1.38555e+06	1.59445e+06	1.40104e+06	1.51935e+06	--	--
NMW0137	142	69	142.027	C6H6O4	4H-Pyran-4-one, 5-hydroxy-2-(hydroxymethyl)-	Heterocyclic compound	501-30-4	91984.6	106940	116438	107258	79370.8	77527	102445	143148	125602	109084	105577	105340	135494	129585	121137	78066.2	68445	109969	C14516	--
NMW0091	82	83	141.115	C8H15NO	8-Azabicyclo[3.2.1]octan-3-ol, 8-methyl-, endo-	Alcohol	120-29-6	666309	662104	428504	458153	629563	530180	470485	545121	608578	640813	595692	708737	561733	603396	619429	697676	606440	618873	C00729	ko00960,ko01100,ko01110
XMW0172	98	71	141.115	C8H15NO	Azacyclohexan-3-one, 1,5,6-trimethyl-	Heterocyclic compound	339590-59-9	134958	131654	115134	131901	153495	177576	127160	172542	198197	223119	187586	206966	438742	594368	455064	534930	272538	309426	--	--
NMW0102	82	126	141.079	C7H11NO2	Guvacoline	Heterocyclic compound	495-19-2	237104	219717	89294.4	74757.5	113427	71731.4	77000.5	49801.3	58219.3	66626.5	50066.1	47339.4	90921.5	75706.9	118553	155261	88382.2	94326.6	C16821	--
KMW0263	126	141	141.061	C7H11NS	Thiazole, 5-ethyl-2,4-dimethyl-	Heterocyclic compound	38205-61-7	215384	187941	172258	145507	251915	215477	158334	165031	144203	170821	156554	136263	167575	158899	147770	190617	145459	167399	--	--
WMW0056	41	55	140.12	C9H16O	4-Nonenal, (E)-	Aldehyde	2277-16-9	80942.8	43357.5	37857	20790.2	77120.9	66302.8	54545.4	21538.5	44296.9	36463.7	26042.5	46641	39248	24717.3	59679.8	37763.9	35844.1	62800.7	--	--
KMW0338	83	55	140.12	C9H16O	2-Nonenal, (E)-	Aldehyde	18829-56-6	2.6261e+06	2.39202e+06	2.23133e+06	2.39031e+06	2.79711e+06	2.61891e+06	2.11407e+06	2.29374e+06	2.32168e+06	2.41567e+06	2.13402e+06	2.24182e+06	2.33895e+06	2.39531e+06	2.27252e+06	2.54735e+06	2.36557e+06	2.25136e+06	--	--
KMW0251	82	67	140.12	C9H16O	5-Heptenal, 2,6-dimethyl-	Aldehyde	106-72-9	1.81672e+06	1.92921e+06	525142	681349	410052	1.8991e+06	416837	1.29191e+06	798084	656790	986042	798335	1.7216e+06	1.58027e+06	590015	721127	1.15231e+06	1.18591e+06	--	--
WMW0048	41	55	140.12	C9H16O	6-Nonenal, (E)-	Aldehyde	2277-20-5	183831	219617	150359	135865	284762	280506	212859	228451	304301	393335	299857	281166	683096	951984	781469	826510	331690	489947	--	--
XMW0175	69	84	140.12	C9H16O	2-Nonen-4-one	Ketone	32064-72-5	221274	213901	195993	212401	218955	217960	215210	250689	275659	302717	245212	267128	535144	792605	606032	630380	326734	320222	--	--
D326	140	139	140.041	C6H8N2S	Pyrazine, 2-methyl-6-(methylthio)-	Heterocyclic compound	2884-13-1	16575.5	15876.1	20043	19145.9	12008.2	14009.3	16698.4	19129.8	19230.8	18113.4	18637.7	20481.2	25157	20427.2	20544	23283.8	7397.29	16141.2	--	--
NMW0226	139	65	139.027	C6H5NO3	Phenol, 3-nitro-	Phenol	554-84-7	5459.25	6260.59	6667.55	4732.23	5430.23	3009.35	5400.52	4903.88	5600.46	7217.05	7124.61	6109.62	4795.81	2692.76	8343.99	6530.46	6853.25	3716.29	C14418	--
XMW0902	69	41	138.141	C10H18	2,6-Dimethyl-2-trans-6-octadiene	Terpenoids	2609-23-6	102835	97387.2	50904	62687.9	98349.5	94253.3	60354.6	63853.9	75524.8	83928.6	82638.2	78374.8	52860.5	75580.4	94017.5	88158.5	62244	90575	--	--
D264	41	39	138.141	C10H18	1,6-Octadiene, 3,7-dimethyl-	Terpenoids	2436-90-0	7.82462e+06	7.36098e+06	7.24349e+06	7.04932e+06	1.09572e+07	1.58866e+07	8.53161e+06	1.0094e+07	1.34415e+07	1.32708e+07	1.25621e+07	1.05583e+07	1.07071e+07	1.15785e+07	1.25907e+07	1.36942e+07	1.28529e+07	1.29888e+07	--	--
D286	83	55	138.104	C9H14O	Bicyclo[3.1.1]heptan-2-one, 6,6-dimethyl-	Ketone	24903-95-5	1.941e+06	1.86903e+06	1.48395e+06	1.65324e+06	9	9	9	9	1.81236e+06	2.03826e+06	1.56464e+06	1.75538e+06	2.14296e+06	2.06691e+06	3.56264e+06	3.58667e+06	2.582e+06	2.46914e+06	--	--
KMW0182	81	82	138.104	C9H14O	Furan, 2-pentyl-	Heterocyclic compound	3777-69-3	615352	533896	400236	416699	591473	657693	386555	418546	345433	405438	480296	453417	317773	413746	474051	596272	506901	573402	--	--
XMW0008	82	138	138.104	C9H14O	Isophorone	Ketone	78-59-1	92621.4	95404.3	105745	113244	157211	134878	89492.7	144047	130069	138345	125864	172265	327300	355760	299541	372076	238926	183165	C14743	--
KMW0345	41	70	138.104	C9H14O	2,6-Nonadienal, (E,Z)-	Aldehyde	557-48-2	169198	165588	139220	133394	181570	175146	136293	126228	147271	155536	143599	152181	148993	143193	195655	200487	180298	182997	C08499	--
D364	81	82	138.079	C7H10N2O	2-Ethoxy-3-methylpyrazine	Heterocyclic compound	32737-14-7	103320	98322.7	29308.4	30697.2	33160.3	114060	25536.4	57287.7	40367.1	33646.6	53710.1	41400.3	94842.8	85089.4	23863.3	45717.8	54148.7	61263	--	--
KMW0255	138	137	138.079	C7H10N2O	3-Methoxy-2,5-dimethylpyrazine	Heterocyclic compound	19846-22-1	2914.14	3267.31	1244.69	1526.15	5030.93	3923.11	1870.09	893.089	1351.83	1893.27	2278.75	1313.74	1122.1	1842.01	1571.86	2805.56	984.433	2306.46	--	--
D296	138	123	138.079	C7H10N2O	2-Ethyl-3-methoxypyrazine	Heterocyclic compound	25680-58-4	2914.14	2227.89	447.791	1526.15	9	3923.11	9	1119.23	1316.81	1985.32	1769.29	1354.5	1049.21	1861.85	1443.6	2805.56	1345.73	2267.04	--	--
XMW0455	138	123	138.068	C8H10O2	1,3-Benzenediol, 4,5-dimethyl-	Aromatics	527-55-9	10658.4	10439.5	8289.92	10842.2	11748.6	7782.07	8724.86	12341.8	12547.2	9484.11	11115.1	8203.8	9736.16	12044.3	6234.83	7083.75	6260.72	8907.86	--	--
NMW0193	107	138	138.068	C8H10O2	Benzeneethanol, 4-hydroxy-	Alcohol	501-94-0	34783	30246.5	39720.9	38977.7	64510.2	190449	42849.8	84613.6	179044	197903	162684	129322	134242	128063	231927	290968	210335	234723	C06044	ko00350,ko01100
D332	108	67	137.12	C9H15N	2-Nonenenitrile	Nitrogen compounds	29127-83-1	672597	721003	541133	620199	691123	748253	542576	545455	569225	604604	604016	575492	505339	659199	514855	638609	580383	541712	--	--
XMW0453	121	136	136.125	C10H16	2,4,6-Octatriene, 2,6-dimethyl-, (E,Z)-	Hydrocarbons	7216-56-0	83879.3	46977.1	48893.9	50031.7	9	9	9	9	40160.6	36380.1	43448.5	83063.8	59213.3	39413.7	81559.6	65328.1	106300	64167.9	--	--
D342	121	79	136.125	C10H16	2,4,6-Octatriene, 2,6-dimethyl-, (E,E)-	Terpenoids	3016-19-1	145132	158572	96328.1	103179	152342	134176	95523.2	85512.8	95506.1	87520	80471.6	88839.8	121571	146411	139072	178333	120715	126547	--	--
KMW0199	41	93	136.125	C10H16	.beta.-Myrcene	Terpenoids	123-35-3	474274	467293	273354	255228	444945	423254	257399	298862	274988	382173	352017	263214	242770	299987	317849	333904	365572	393924	C06074	ko00902,ko01110
XMW0885	93	121	136.125	C10H16	Santolina triene	Hydrocarbons	2153-66-4	62918.8	65429.5	54217.7	60102.5	53535.4	75140.6	47889.5	65456.4	62596.9	70104.7	67678.2	75933.4	52829.8	48085.6	65154.5	71115	73636	69705.4	--	--
XMW0084	121	136	136.125	C10H16	2,4,6-Octatriene, 2,6-dimethyl-	Terpenoids	673-84-7	9	9	57418.4	54441.8	9	9	9	9	29796	36380.1	38362.4	79041.1	59213.3	49955.5	87054.2	62415.1	101806	72091.5	--	--
D335	94	41	136.1	C8H12N2	Pyrazine, (2-methylpropyl)-	Heterocyclic compound	29460-92-2	1.12986e+07	1.15325e+07	8.75292e+06	9.76586e+06	9	9	8.03719e+06	9.07906e+06	8.30639e+06	8.72757e+06	8.12802e+06	8.79844e+06	6.90142e+06	8.28277e+06	7.29883e+06	8.55125e+06	7.94321e+06	7.80249e+06	--	--
KMW0264	135	136	136.1	C8H12N2	Pyrazine, 3-ethyl-2,5-dimethyl-	Heterocyclic compound	13360-65-1	123136	108281	96183.7	103085	128030	105498	84024.4	87806.6	84758.8	82988.5	84737.2	93048.1	95317.8	86551.8	104196	125591	108321	121188	--	--
D405	45	91	136.089	C9H12O	Benzene, (2-methoxyethyl)-	Aromatics	3558-60-9	85868.1	75512.2	84712.3	113012	83331.7	70505.3	55837.9	75246.6	69941.7	74409.7	67068.9	106499	90648.3	68399	130641	115814	145412	64012.9	--	--
D414	93	121	136.089	C9H12O	Bicyclo[3.1.0]hex-3-en-2-one, 5-(1-methylethyl)-	Ketone	36262-12-1	70356.1	67562.7	59468.9	71714.5	118485	117716	76818.7	99139.9	111080	117853	113239	127371	147425	149691	226382	241813	148443	158507	--	--
NMW0029	91	90	136.052	C8H8O2	Formic acid, phenylmethyl ester	Ester	104-57-4	15149.5	21578.1	19109.4	23280.7	21706.1	12460	12100.5	13770.1	20887	31335.6	7294.37	10427.8	10880.7	10450	44279.9	15680.8	13261.2	10536.3	C05613	--
NMW0048	44	91	135.105	C9H13N	DextroamphetAmine	Amine	51-64-9	14341.9	16018.2	14376.2	16041.2	8735.21	11627.6	12345.2	12942.4	7868.22	9910.88	9654.76	17114.1	16878.1	11417.3	13445.9	14911.9	13272.7	14460.7	C07514	--
NMW0176	91	92	135.068	C8H9NO	Benzeneacetamide	Amine	103-81-1	125403	131418	128550	150714	124419	100086	104605	131813	96370.9	108391	97335.5	115141	136029	105957	125860	119668	128981	105971	C02505	ko00360,ko01100
XMW0366	119	134	134.11	C10H14	Benzene, 1,2,3,5-tetramethyl-	Aromatics	527-53-7	35843.5	40541.8	52467.3	48875.6	33662.8	55420.1	38911.1	56507	57500.4	52053.7	54220.3	69360.1	62386.7	60809.3	46542.6	38266.7	49588.8	44250	--	--
XMW0011	119	105	134.11	C10H14	Benzene, 1,4-diethyl-	Aromatics	105-05-5	49811.5	51053.4	23583.4	23654.8	9	73943.6	9	23831.5	27834.1	43305.6	36270.1	20032.6	22675.7	35371.9	18716	61156.5	20261.2	37587.1	C14583	--
XMW0889	91	92	134.11	C10H14	Bicyclo[3.1.0]hex-2-ene, 4-methylene-1-(1-methylethyl)-	Terpenoids	36262-09-6	28006.5	19320.2	20143.7	15086.5	9	9	15338.7	24671.9	34012.2	36657.9	34529.6	26765.5	29579.5	39429.9	43728.3	47395.3	43934	52711.4	--	--
KMW0608	55	41	134.077	C6H14OS	3-Mercaptohexanol	Sulfur compounds	51755-83-0	286669	234281	191952	207986	355590	443286	246404	288210	371838	467314	388159	369969	811232	1.22131e+06	799511	1.17808e+06	447328	441842	--	--
XMW0676	119	91	134.073	C9H10O	Ethanone, 1-(3-methylphenyl)-	Ketone	585-74-0	50170.5	45085.1	35932.8	15300.7	37810.1	41728.1	23410.2	33119.2	35408.6	46440.1	42878.6	34540	42426.7	38184.8	42951.5	75832.3	36345	56828.1	--	--
KMW0433	134	133	134.073	C9H10O	Phenol, 4-(2-propenyl)-	Aromatics	501-92-8	23775.7	19151.9	246449	248126	56581.1	58841.8	44605.3	180989	34959	36382.1	40308	163672	147477	45049.8	160018	71786.9	182379	55330.5	C16930	ko00940
XMW0717	119	91	134.073	C9H10O	Ethanone, 1-(2-methylphenyl)-	Ketone	577-16-2	178682	213373	166939	153013	526409	446857	151285	209976	226305	241105	235050	214337	237433	217089	388386	469065	336317	337510	--	--
KMW0378	119	91	134.073	C9H10O	1-(4-methylphenyl)-Ethanone	Ketone	122-00-9	62880.2	45085.1	29074.2	31020.3	32650	37006.4	42796.5	43436.1	35408.6	58924.4	40507.3	33763.7	22890.3	38184.8	80175.5	92710.6	71475.3	68984.6	--	--
NMW0040	134	91	134.073	C9H10O	Benzyl methyl ketone	Ketone	103-79-7	13059.9	11753.9	16947.2	15167.3	24209.5	28757.3	13945.4	20217.6	19756.6	17808.4	21159.5	24143.9	20876.2	21502.1	21559.6	23554	22881.9	22834.2	C15512	--
XMW0826	93	134	134.048	C7H6N2O	3-Methylisoxazolo[4,5-b]pyridine	Heterocyclic compound	83988-39-0	467846	460950	546426	644289	91194.8	110679	495922	435958	364126	453471	317052	588244	528152	615205	508586	457793	602240	531069	--	--
XMW0098	134	133	134.037	C8H6O2	1,4-BenzenedicarboxAldehyde	Aldehyde	623-27-8	758690	621149	693751	570043	906811	1.02345e+06	783447	753225	799813	827394	842318	771294	1.24733e+06	1.0942e+06	1.59373e+06	1.73881e+06	1.17361e+06	1.25332e+06	--	--
XMW0447	117	132	132.094	C10H12	Benzene, (2-methyl-1-propenyl)-	Aromatics	768-49-0	564015	439943	318847	674379	290972	175050	353208	337066	332137	367079	186566	394800	320410	460431	519061	610660	953768	711811	--	--
XMW0490	117	132	132.094	C10H12	1-Methyl-2-phenylcyclopropane	Aromatics	3145-76-4	49949.8	51426.7	23945.7	20642.5	45390.2	85190.6	31305.6	21069.6	22774.8	27244.9	29282.3	17226.9	14383.3	25466.7	18073.7	57237.7	12867.2	38922.7	--	--
NMW0010	66	39	132.094	C10H12	Dicyclopentadiene	Terpenoids	77-73-6	17550.9	15506.5	8069.21	9083.07	23837.8	23368.3	29008.7	10846.1	17637	39324.4	35615.9	14628.5	9255.57	12004.8	14706.8	23742.5	11909.7	27948.1	C14411	--
KMW0307	117	132	132.094	C10H12	Benzene, 1-methyl-4-(1-methylethenyl)-	Aromatics	1195-32-0	567914	539748	404428	538630	281213	175050	240650	282746	188960	260239	206699	419797	344522	304489	515333	616763	646778	357484	--	--
XMW0295	132	117	132.094	C10H12	Benzene, 1-methyl-3-(1-methylethenyl)-	Aromatics	1124-20-5	46445.1	45576.5	45422.7	51244.7	40931.8	41351.6	33888.2	38053.7	37440.3	36901.9	36413.3	45692.9	43205.7	39678.4	48585.3	42364.3	53969.9	39306.7	--	--
XMW0895	117	132	132.094	C10H12	Indan, 1-methyl-	Aromatics	767-58-8	406042	260664	402483	593126	293725	177315	206661	300975	173731	380528	281695	387254	414318	310100	468984	507046	657954	514479	--	--
KMW0467	131	103	132.058	C9H8O	(E)-CinnamAldehyde	Aldehyde	14371-10-9	13902.1	14255.8	8662.93	8081.28	9	15918.7	9	11412.4	8776.67	11226	9454.51	7351.79	6999.43	13320.9	13945.2	12553.3	9712.4	13993.7	C00903	ko00940,ko01100,ko01110
KMW0533	130	131	131.073	C9H9N	Indole, 3-methyl-	Heterocyclic compound	83-34-1	7448.59	5670.84	9144.76	10846.1	6276.76	6895.78	9383.68	8767.18	8975	9820.33	9308.52	8101.5	12732	12438.7	13651.8	14018.2	18811.9	11996.5	C08313	ko00380
KMW0194	45	55	130.136	C8H18O	2-Octanol	Alcohol	123-96-6	683729	706460	217544	233998	383522	578096	262713	415372	590328	637611	464201	509247	337799	419414	520652	643794	299252	342078	--	--
KMW0106	70	55	130.099	C7H14O2	1-Butanol, 2-methyl-, acetate	Ester	624-41-9	253668	195855	269596	217880	48548.2	525976	292072	451766	605759	662798	573116	490797	549599	544535	713937	774032	674001	685209	--	--
XMW0117	71	95	128.12	C8H16O	3,4-Dimethylcyclohexanol	Alcohol	5715-23-1	208578	211313	252857	267475	186636	205882	227350	288216	274612	277661	237415	283303	414804	432516	428255	488329	318707	316479	--	--
WMW0058	95	41	128.12	C8H16O	5-Hepten-2-ol, 6-methyl-	Alcohol	1569-60-4	82118.4	76620.2	53436.7	52945.1	103335	146554	67077.8	76723.7	80319.3	104661	96912.7	73929.3	76023.8	81738.9	129337	75878.6	70516.2	121702	C07288	--
KMW0173	57	72	128.12	C8H16O	1-Octen-3-ol	Alcohol	3391-86-4	90349.8	96465.2	69433.6	83624.5	9	9	105298	79118.2	136662	176253	154950	149213	85519.7	138119	209308	234523	186685	216415	C14272	--
KMW0294	57	41	128.12	C8H16O	2-Octen-1-ol, (E)-	Alcohol	18409-17-1	200592	178049	65016	89654.1	204030	212008	141155	124219	212688	336541	227171	263878	88676.9	166167	214209	282077	174000	219152	--	--
NMW0784	83	55	128.084	C7H12O2	Ethyl tiglate	Ester	5837-78-5	1.46895e+07	824132	692347	770708	1.15328e+06	2.09191e+06	822775	1.18635e+06	1.25456e+06	2.17829e+06	1.83394e+06	1.45812e+06	1.50651e+06	1.76012e+06	2.07423e+06	2.5399e+06	2.09612e+06	2.45037e+06	C08487	--
NMW0782	55	83	128.084	C7H12O2	2-Butenoic acid, 2-methyl-, ethyl ester	Ester	55514-48-2	9.60236e+06	8.97727e+06	7.38655e+06	8.1216e+06	554512	972563	9.09452e+06	8.29782e+06	1.08373e+07	1.28341e+07	1.24139e+07	8.9503e+06	9.24857e+06	1.18576e+07	1.52889e+07	1.65993e+07	1.20333e+07	1.18197e+07	C08487	--
XMW1237	83	55	128.084	C7H12O2	3-Pentenoic Acid, 2,2-dimethyl-	Acid	16642-52-7	124763	113398	35619.3	46033.3	85094.9	122084	54798.8	82663.4	120899	129544	106500	118590	64698.5	98440.9	110688	130514	70441	95766.9	--	--
XMW0658	41	73	128.084	C7H12O2	2-Heptenoic Acid	Acid	18999-28-5	18392.5	18684.9	15918.3	25888.5	25046.1	25369.5	28028.7	9	25486.4	41693.1	29731.1	43332.2	19168.8	33601.5	25838.3	47227.2	23310	28731.4	--	--
KMW0404	128	129	128.063	C10H8	Naphthalene	Aromatics	91-20-3	1.5171e+07	1.54746e+07	1.06629e+07	1.28656e+07	1.01634e+07	8.11444e+06	8.58383e+06	9.30026e+06	8.47542e+06	8.94761e+06	8.47037e+06	9.65529e+06	5.50546e+06	8.56709e+06	4.27522e+06	5.23676e+06	7.04503e+06	7.0569e+06	C00829	ko01100
KMW0207	95	96	128.03	C6H8OS	2-Furanmethanethiol, 5-methyl-	Heterocyclic compound	59303-05-8	82118.4	76620.2	55022	52945.1	96542.6	149908	67077.8	76423.4	59464.2	104661	96912.7	56397.6	76023.8	81738.9	129337	75878.6	70516.2	121702	--	--
KMW0184	127	71	127.046	C6H9NS	Thiazole, 2,4,5-trimethyl-	Heterocyclic compound	13623-11-5	1640.93	2008.29	1152.31	1278.52	1096.49	2073.43	1200.27	2177.46	1801.14	1900.3	2070.63	2064.46	2481.63	1551.82	3276.83	3509.44	2604.86	3250.73	--	--
XMW1300	41	69	126.141	C9H18	Cyclopentane, butyl-	Hydrocarbons	2040-95-1	7.7827e+06	7.33688e+06	6.72705e+06	6.92107e+06	9	9	8.11049e+06	9.64081e+06	1.269e+07	1.30823e+07	1.20438e+07	1.03847e+07	1.0335e+07	1.14889e+07	1.22942e+07	1.32618e+07	1.21914e+07	1.25971e+07	--	--
XMW0183	41	55	126.104	C8H14O	2-Heptenal, 2-methyl-	Aldehyde	30567-26-1	469559	467293	264380	283762	396532	413623	316938	289463	269297	382173	315034	255917	235262	301141	313235	394105	351653	393924	--	--
XMW0890	108	58	126.104	C8H14O	1-Hepten-6-one, 2-methyl-	Ketone	10408-15-8	58890.4	63032.3	44042	51069.4	44985.3	61683.4	42656.1	41169.2	44801.4	56173.4	56567.6	46711.9	40056.9	48606.2	45305.3	56405.3	45351.7	51489	--	--
XMW0445	68	97	126.068	C7H10O2	6-Ethyl-5,6-dihydro-2H-pyran-2-one	Ketone	19895-35-3	44826.1	44938.5	45389.3	50587.5	31873.1	67242	46612.5	48804.1	38603.2	44322.8	46740.4	46567.5	42563.1	45592.2	48605.2	27847.2	40109.3	28570.2	--	--
KMW0260	126	111	126.068	C7H10O2	2-Cyclopenten-1-one, 2-hydroxy-3,4-dimethyl-	Ketone	21835-00-7	218860	204561	172543	149117	263438	228644	160518	165448	161989	176941	170966	136593	166136	168179	108599	194315	119493	181935	--	--
XMW1454	111	126	126.032	C6H6O3	Isomaltol	Ketone	3420-59-5	6902.61	7837.01	4458.85	5519.09	6856.79	7573.26	5904.66	7284.26	6815.27	9073.84	8792.64	7591.1	6693.41	9036.04	12039.4	14729.5	11434.7	10767.9	--	--
KMW0308	125	126	126.014	C6H6OS	5-Methyl-2-thiophenecarboxaldehyde	Heterocyclic compound	13679-70-4	10788.1	9198.39	6365.24	7063.58	8782.36	6906.21	6617.86	6499.83	6815.25	8122	5204.5	5343.71	4172.47	3555.07	8894.4	7431.11	6594.21	7227.2	--	--
XMW0959	125	124	125.064	C7H8FN	2-Fluoro-5-methylaniline	Amine	452-84-6	582599	566247	473588	442165	712667	637501	451030	445008	430493	434244	448778	406619	434287	448693	401654	503227	389040	451096	--	--
XMW0186	95	43	124.089	C8H12O	3,5-Octadien-2-one, (E,E)-	Ketone	30086-02-3	928205	792820	779569	891648	9	9	583621	709845	681651	699418	641483	788215	578547	685276	635313	650828	660667	588428	--	--
XMW0177	109	79	124.089	C8H12O	Ethanone, 1-(2-methyl-1-cyclopenten-1-yl)-	Ketone	3168-90-9	27883.1	27537.8	25120.8	25210.2	37254.2	33053.7	21035	17609.8	25046.2	25814.7	23823.3	18519.2	13662.5	13310.7	24984.2	35810.3	19968.9	25084.6	--	--
KMW0293	81	39	124.089	C8H12O	2,4-Octadienal, (E,E)-	Aldehyde	30361-28-5	8.5461e+06	7.83357e+06	4.64694e+06	5.31738e+06	1.28723e+07	9.81267e+06	7.53638e+06	5.80979e+06	5.94604e+06	7.56924e+06	6.70626e+06	6.54027e+06	7.29604e+06	8.74236e+06	9.79075e+06	1.17194e+07	9.42349e+06	1.13499e+07	--	--
KMW0280	95	43	124.089	C8H12O	3,5-Octadien-2-one	Ketone	38284-27-4	355284	325592	551733	411142	146079	146583	351387	495016	330638	395624	427520	380826	403842	359061	359900	276958	338335	352715	--	--
D324	124	123	124.064	C6H8N2O	Pyrazine, 2-methoxy-6-methyl-	Heterocyclic compound	2882-21-5	19657.2	19959.6	16065.2	18356	27884.3	21127.6	17797.5	11972	17489.7	19107.5	15299.5	14774.5	6719.58	8611.18	16118.2	22213.8	14561.6	15790.5	--	--
NMW0165	124	123	124.052	C7H8O2	Orcinol	Phenol	504-15-4	465497	502405	305585	300728	325697	299755	205321	247475	153779	163648	167720	163612	251475	205352	178444	211034	175350	150335	C00727	--
NMW0022	79	107	122.073	C8H10O	Benzenemethanol, .alpha.-methyl-	Alcohol	98-85-1	36627.3	40264.3	22651.3	23715.3	508133	748561	32004.1	32225.4	27050.3	28869.7	35054.8	25517.8	56485.4	55043.3	50091.9	48582.5	49245.9	46874.2	C07112	--
NMW0110	79	52	122.048	C6H6N2O	Picolinamide	Amine	1452-77-3	75482.5	71978.8	61116.4	67789.6	113990	176777	73352	124665	163950	152904	130133	127003	154749	125856	261102	307178	191360	220222	C01950	--
XMW0272	122	106	122.048	C6H6N2O	4-Pyridinecarboxamide	Heterocyclic compound	1453-82-3	12407.1	15168.5	14068.8	11244.1	8828.64	9750.23	17051.2	14012.5	12874.1	12191.3	14170.8	12272.6	6926.77	11498.1	18171.1	15251.8	12436.2	11477	C02421	--
NMW0035	120	121	121.089	C8H11N	BenzenAmine, N,N-dimethyl-	Amine	121-69-7	1.23735e+06	668571	2.6649e+06	2.78829e+06	9	9	2.80897e+06	2.39092e+06	2.20746e+06	2.24406e+06	2.44596e+06	2.68052e+06	1.80761e+06	1.78503e+06	2.41096e+06	1.33622e+06	2.50965e+06	2.14672e+06	C02846	--
NMW0044	106	121	121.089	C8H11N	BenzenAmine, N-ethyl-	Amine	103-69-5	143612	130672	140031	162515	9	9	9	9	119407	101485	129662	177945	126495	114621	180558	147373	192744	163415	C14455	--
XMW1385	81	121	121.064	C6H7N3	3-Imidazol-1-ylpropanenitrile	Heterocyclic compound	23996-53-4	1.15516e+06	1.15748e+06	1.04823e+06	1.13405e+06	1.26762e+06	1.1424e+06	990385	1.04696e+06	1.0641e+06	1.05874e+06	969684	1.06791e+06	1.01732e+06	1.12155e+06	1.1028e+06	1.11858e+06	1.09159e+06	1.05359e+06	--	--
NMW0145	77	105	121.053	C7H7NO	Benzamide	Amine	55-21-0	309574	311166	284200	301224	310137	283782	270661	299461	282203	271290	271997	282766	293644	309206	255235	281281	266249	264392	C09815	--
NMW0027	91	119	120.058	C8H8O	BenzAldehyde, 3-methyl-	Aldehyde	620-23-5	15490.4	12566.4	12079.5	11816.7	23536.3	22702.6	16389.3	21048.8	23047.3	27974.1	20824.8	19341.7	16041.5	18127.8	21955.9	29313	23821.4	18876.3	C07209	ko01100
KMW0233	105	77	120.058	C8H8O	Acetophenone	Ketone	98-86-2	2.30228e+06	1.98921e+06	2.12499e+06	2.09074e+06	2.5021e+06	2.40115e+06	2.16328e+06	2.10313e+06	2.02823e+06	1.98143e+06	2.14347e+06	2.04354e+06	2.81592e+06	2.70929e+06	2.62822e+06	2.64612e+06	2.36657e+06	2.29519e+06	C07113	--
NMW0054	61	120	120.025	C4H8O2S	Propanoic acid, 3-(methylthio)-	Sulfur compounds	646-01-5	22256.7	24955.5	16307.4	18955.2	25305.7	11803	13154.8	12924.3	7291.91	9886.73	11419.7	12502.8	19924.1	23960.2	20401.1	21340.9	15489.5	18156.3	C08276	ko00270,ko00920,ko01100
KMW0117	61	74	120.025	C4H8O2S	Methyl 2-(methylthio)acetate	Ester	16630-66-3	56190.2	52570.3	50853.8	51681.5	9	9	46369.4	37199.5	43503	46526.3	39302.1	44935.6	46308.3	43456.8	42705.8	53252.6	41928.2	48342.3	--	--
NMW0050	117	90	117.058	C8H7N	Benzyl nitrile	Nitrogen compounds	140-29-4	9566.38	8968.26	10402	9411.22	24050	13066.4	7239.83	9971.68	7527.55	8674.49	6942.88	9362.49	8604.02	6377.3	11616.9	18443	9019.54	10405.6	C16074	ko00460,ko01100,ko01110
KMW0133	70	69	116.12	C7H16O	1-Hexanol, 4-methyl-	Alcohol	818-49-5	5.15095e+06	4.80584e+06	4.54942e+06	4.56958e+06	7.51116e+06	1.10322e+07	5.25891e+06	6.62292e+06	9.12073e+06	9.62427e+06	8.76269e+06	7.37884e+06	7.53776e+06	8.54813e+06	9.1412e+06	1.0475e+07	9.16139e+06	1.00394e+07	--	--
KMW0159	70	56	116.12	C7H16O	1-Heptanol	Alcohol	111-70-6	420077	460406	284027	362238	324014	445457	327194	242747	277031	378524	363332	289608	234040	346906	311162	404451	278504	349692	--	--
D308	41	74	116.066	C6H12S	Allyl Sulfur compounds	Sulfur compounds	27817-67-0	1.38827e+06	9	1.17698e+06	1.22689e+06	5950.86	297427	1.46143e+06	1.9934e+06	2.86438e+06	3.30829e+06	2.89775e+06	2.30941e+06	2.69301e+06	3.03048e+06	3.6803e+06	4.47908e+06	3.36231e+06	3.93055e+06	--	--
XMW0712	115	116	116.063	C9H8	Benzene, 1-propynyl-	Aromatics	673-32-5	25360.1	16812	10697.3	11440.2	73050.8	32253.5	8024.75	10681.7	10782.4	15977.1	10431.2	8074.47	8053.28	11868.5	9434.11	38675.5	9063.13	20867.8	--	--
D182	98	45	116.011	C4H4O4	Fumaric Acid	Acid	110-17-8	133706	134155	95516.6	122436	145287	160663	126412	139429	166282	221685	192981	206782	379341	524618	385374	537090	229851	308995	C00122	ko00020,ko00190,ko00220,ko00250,ko00350,ko00360,ko00620,ko00650,ko00760,ko01100,ko01110,ko01200
XMW1307	71	58	114.104	C7H14O	Cyclohexanol, 1-methyl-	Alcohol	590-67-0	2.05445e+06	2.47406e+06	1.80099e+06	2.07616e+06	9	9	1.63605e+06	1.98771e+06	1.45692e+06	1.73886e+06	1.74491e+06	2.02122e+06	1.91506e+06	1.88689e+06	1.96647e+06	2.10597e+06	1.97813e+06	1.73339e+06	--	--
KMW0122	70	41	114.104	C7H14O	Heptanal	Aldehyde	111-71-7	4.3719e+06	4.61761e+06	3.86498e+06	4.46609e+06	9	9	3.81171e+06	3.96821e+06	3.62888e+06	4.08968e+06	4.13672e+06	4.26562e+06	3.99189e+06	4.48617e+06	4.15577e+06	4.18911e+06	4.15838e+06	4.1266e+06	C14390	--
KMW0113	58	71	114.104	C7H14O	2-Heptanone	Ketone	110-43-0	219643	210821	171705	175859	34327.2	594103	243656	275666	452312	540034	486560	327872	425037	558227	597935	823750	529761	731035	C08380	--
D372	57	41	114.104	C7H14O	2-Hepten-1-ol, (E)-	Alcohol	33467-76-4	89049.7	91286	67665.3	68671.8	52371.8	64127.5	113963	74787.2	145048	173996	132816	146607	93720.4	125850	199409	213063	174391	223591	--	--
XMW0014	114	43	114.043	C4H6N2O2	2,4-Imidazolidinedione, 1-methyl-	Heterocyclic compound	616-04-6	4779.5	3993.43	4912.1	6668.82	4761.07	3263.91	4340.33	4399.21	3477.41	3937.59	4235.48	5622.34	4984.31	3665.97	8167.78	5836.03	7375.22	3833.34	C02565	ko00330,ko01100
NMW0057	42	113	113.048	C5H7NO2	Glutarimide	Amine	1121-89-7	412028	442818	393516	422405	521633	406651	335611	363777	341973	354305	330574	407650	384500	373977	337443	431422	358647	333239	C07275	--
IS-07	112	110	112.16	C6D5CDO	Benzaldehyde-d6	Aromatics	17901-93-8	154400	163141	145831	167413	150566	208889	165991	182041	205787	230887	214202	193385	207483	207483	257677	288357	230093	254183	--	--
XMW1114	55	56	112.125	C8H16	1-Octene	Hydrocarbons	111-66-0	158715	141118	8436.98	78328.9	11612.5	20940.3	117782	124984	155363	194015	169917	122449	6689.66	182556	215183	295247	6560.09	18385.6	--	--
KMW0100	55	70	112.089	C7H12O	1-Hepten-3-one	Ketone	2918-13-0	621072	574192	564292	563901	9	9	9	9	1.31931e+06	1.47852e+06	1.29334e+06	1.0461e+06	1.23404e+06	1.34573e+06	1.65128e+06	1.99177e+06	1.5142e+06	1.70283e+06	--	--
D373	79	77	112.089	C7H12O	2,4-Heptadien-1-ol, (E,E)-	Alcohol	33467-79-7	35937	39141.6	37141.5	34518.3	64641.4	69627.2	31895.5	38669.7	43908.8	57916.2	51426.4	42067.6	40483.8	42020.2	52355	82615	55787.2	53768.7	--	--
XMW0637	70	42	112.089	C7H12O	Cyclobutanone, 2,2,3-trimethyl-	Ketone	1449-49-6	20281.6	12693.2	7590.52	5909.99	9	9	7242.73	9299.36	9540.7	11795.5	10888.3	3961.95	10905.2	7804.17	10977.4	11411.9	4875.66	13850.1	--	--
XMW0276	83	55	112.089	C7H12O	4-Hexen-3-one, 5-methyl-	Ketone	13905-10-7	77300.4	74283.8	38127	40037.3	21436.6	12848.5	39129.8	68524.2	74242.7	69366.2	67982.3	68848.2	56221.2	68667.3	84234.7	79208.5	101769	86533.2	--	--
XMW0765	68	67	112.089	C7H12O	4-Heptenal	Aldehyde	62238-34-0	478968	486800	399690	444322	9	9	306174	351005	315820	357368	445568	387895	368389	360716	379032	423589	370620	370311	--	--
XMW0495	82	39	112.052	C6H8O2	Dehydromevalonic lactone	Aromatics	2381-87-5	3.37139e+07	3.34808e+07	2.92398e+07	3.14394e+07	3.52254e+07	3.28962e+07	2.80477e+07	3.00309e+07	2.87982e+07	3.05249e+07	2.82618e+07	2.94419e+07	2.87625e+07	3.18428e+07	2.90417e+07	3.10781e+07	2.90979e+07	2.90778e+07	--	--
NMW0036	56	111	111.068	C6H9NO	1-ethenyl-2-Pyrrolidinone	Heterocyclic compound	88-12-0	131980	120952	72083.5	86156	137925	86364.3	92535.8	74741.9	93328.2	98034.6	84914.4	79195	79299.6	85431.6	78685.8	92717.1	88746	100123	C19548	--
XMW0713	82	110	110.073	C7H10O	2-Cyclohexen-1-one, 3-methyl-	Ketone	1193-18-6	9	9	9	30127.1	38157.4	9	23378.8	9	54691.5	57710.6	46127	54890.5	9	9	35754.4	40152.7	236381	55298.6	--	--
XMW0884	67	68	110.073	C7H10O	5-Hexenal, 4-methylene-	Hydrocarbons	17844-21-2	113344	110808	58547.5	59845	9	9	86175	55099.2	112478	55490.8	67587.7	88627.2	86198.5	111066	151921	126077	94893.9	116984	--	--
XMW0910	68	43	110.048	C5H6N2O	1H-Imidazole, 1-acetyl-	Heterocyclic compound	2466-76-4	1.4571e+06	1.3632e+06	1.25579e+06	1.36925e+06	2.16828e+06	3.05272e+06	1.55717e+06	1.73772e+06	2.5583e+06	2.61443e+06	2.46222e+06	2.08983e+06	2.0737e+06	2.26635e+06	2.55871e+06	2.85026e+06	2.55945e+06	2.83027e+06	C02560	--
KMW0240	94	109	109.053	C6H7NO	Ethanone, 1-(1H-pyrrol-2-yl)-	Heterocyclic compound	1072-83-9	6631.05	5525.71	3391.91	4841.05	9	9	9	9	4514.42	5693.53	4983.14	4385.99	5033.66	7183.25	3240.08	4200.89	5799.6	4543.81	--	--
KMW0382	108	107	108.058	C7H8O	Phenol, 2-methyl-	Aromatics	95-48-7	27215.5	25711.1	19922	18613.1	25915.9	42909.3	19551.6	28315.2	23927.4	20856.6	25196.9	25001.3	53033.9	47006.9	38146	40872.8	31713.4	29257.7	C01542	ko01100
KMW0147	106	107	107.073	C7H9N	Pyridine, 2-ethyl-	Heterocyclic compound	100-71-0	9529.29	12157.1	8265.57	9007.26	9	9	7866.96	7272.51	8254.65	8331.3	7368.84	7786.15	10264.3	7118.86	7821.32	8712.59	9492.42	9334.88	--	--
XMW0814	105	46	105.036	C2H7N3S	2-Methyl-3-thiosemicarbazide	Nitrogen compounds	21185-13-7	48956.6	38537.8	39877.7	33345	9804.47	10426.6	42857.7	42431.3	40333.7	39013.2	46618.2	43180.3	44050.9	53609.7	41928.1	43395	35988	49799	--	--
NMW0028	104	77	104.037	C6H4N2	2-Pyridinecarbonitrile	Heterocyclic compound	100-70-9	78836.9	74826.8	91109	150226	95668.4	86336.8	59955	64757.9	66274.1	61171.6	56828.7	103304	81231.8	56023	129804	67979.9	150591	63372.2	C02221	--
KMW0096	60	43	102.068	C5H10O2	Butanoic Acid, 3-methyl-	Acid	503-74-2	35888.1	36372.7	23750.9	25302.2	12591.1	637093	25376	25608.5	28299.1	32674	30751.1	28071.6	22606.5	30298.1	25128.7	26601.9	25400.5	33135.7	C08262	ko01110
XMW1215	59	44	102.043	C3H6N2O2	Acetamide, N-(aminocarbonyl)-	Amine	591-07-1	9346.45	8939.88	6534.58	7484.14	37305.8	36132.1	12864.7	10336	17913.6	15845.7	14649.4	12045.3	24187.9	37097.1	27335.4	32286.5	12368.9	19493.4	--	--
NMW0769	59	43	101.084	C5H11NO	Butanal, 3-methyl-, oxime	Aldehyde	626-90-4	917134	927629	659918	710927	118610	1.26709e+06	753251	695464	762746	868681	831644	649525	634375	843308	705709	814299	665644	782540	C17255	ko00966,ko01110,ko01210
XMW0001	57	82	100.089	C6H12O	Cyclohexanol	Alcohol	108-93-0	1.05159e+06	982411	844474	878168	11620.7	247988	1.1629e+06	1.18841e+06	2.06566e+06	2.47362e+06	2.21913e+06	1.63657e+06	1.87123e+06	2.53524e+06	2.87097e+06	3.7548e+06	2.53433e+06	3.26876e+06	C00854	--
XMW0671	70	69	98.084	C5H10N2	1,7-Diazabicyclo[2.2.0]heptane	Heterocyclic compound	279-42-5	4.52731e+06	4.68228e+06	4.25548e+06	4.67427e+06	291246	1.01887e+07	5.08596e+06	6.53671e+06	9.1219e+06	9.27861e+06	8.419e+06	7.07478e+06	7.3896e+06	8.30474e+06	9.15439e+06	1.02222e+07	9.07069e+06	9.42056e+06	--	--
KMW0067	83	55	98.073	C6H10O	3-Penten-2-one, 4-methyl-	Ketone	141-79-7	204892	187510	105369	111767	24119.1	34563	158168	157640	198999	258757	209994	142828	192542	240963	263677	417336	245105	366842	--	--
NMW0773	55	42	98.073	C6H10O	Cyclohexanone	Ketone	108-94-1	612653	574180	564180	563868	61828.4	1.40323e+06	680078	866945	1.31931e+06	1.48232e+06	1.25179e+06	1.0475e+06	1.22831e+06	1.35029e+06	1.47009e+06	1.99177e+06	1.51273e+06	1.70283e+06	C00414	--
XMW1286	97	98	98.048	C4H6N2O	1H-Imidazole-4-methanol	Heterocyclic compound	822-55-9	52878.1	30391.5	54626.6	41600.6	25709.2	62170.9	44732.3	68481.6	69203.1	44549.5	40183.3	65060.7	45660.3	44069.4	87861.9	25785.3	62300	48338.4	C05562	--
XMW0483	95	94	95.037	C5H5NO	1H-Pyrrole-2-carboxAldehyde	Aldehyde	1003-29-8	427909	397815	381184	346332	737603	1.17505e+06	558168	735756	969282	1.00685e+06	811611	726321	1.35283e+06	1.1599e+06	2.12309e+06	2.19154e+06	1.80439e+06	1.82216e+06	--	--
XMW0645	42	41	86.084	C4H10N2	Diaziridine, 3-ethyl-3-methyl-	Heterocyclic compound	4901-75-1	279508	272413	270873	272772	9	9	9	9	645886	740038	590958	512210	605084	612267	712047	967670	743615	849472	--	--
XMW0573	83	84	84.069	C4H8N2	1,5-Diazabicyclo[3.1.0]hexane	Heterocyclic compound	13090-31-8	1.61539e+07	1.50207e+07	1.40683e+07	1.22392e+07	2.02015e+07	3.58474e+07	1.62429e+07	2.10814e+07	2.87407e+07	3.13882e+07	2.78249e+07	2.34344e+07	2.32979e+07	2.68001e+07	3.01751e+07	3.31762e+07	2.92124e+07	3.20963e+07	--	--
NMW0772	68	41	68.037	C3H4N2	1H-Pyrazole	Heterocyclic compound	288-13-1	50673.3	45186	42652.8	47527.4	12006.5	127460	45515.3	74262.5	105039	126238	111468	87036.2	97024.3	99804.2	132457	164581	113430	145743	C00481	--

[truncated: 1 more sheets: Table S11]
